# Supplementary material for: Dichlorido{N′-[(pyridin-2-yl)methyl­idene-κN]acetohydrazide-κ2 N′,O}copper(II)
Source: Acta Crystallogr Sect E Struct Rep Online. 2011 Nov 30;67(Pt 12):m1852. doi: 10.1107/S1600536811049671 (PMC3238746; doi:10.1107/S1600536811049671)
Supplement: Supplementary file 2 [file e-67-m1852-Isup2.hkl]

# 
# h,k,l, Fc-squared, Fo-squared, sigma(Fo-squared) and status flag 
# 
data_I
_shelx_title ' ad183_0m in P2(1)/n' 
_shelx_refln_list_code          4 
_shelx_F_calc_maximum      237.80 
_exptl_crystal_F_000       596.00 
_reflns_d_resolution_high  0.7379 
 
loop_ 
 _symmetry_equiv_pos_as_xyz 
 'x, y, z' 
 '-x+1/2, y+1/2, -z+1/2' 
 '-x, -y, -z' 
 'x-1/2, -y-1/2, z-1/2' 
 
_cell_length_a     6.8326 
_cell_length_b    15.1366 
_cell_length_c    10.6885 
_cell_angle_alpha  90.000 
_cell_angle_beta   95.664 
_cell_angle_gamma  90.000 
 
_shelx_F_squared_multiplier     1.000 
 
loop_ 
 _refln_index_h 
 _refln_index_k 
 _refln_index_l 
 _refln_F_squared_calc 
 _refln_F_squared_meas 
 _refln_F_squared_sigma 
 _refln_observed_status 
   2   0   0      390.85      544.84     14.50 o 
   4   0   0     3440.06     3102.77     35.15 o 
   6   0   0     3966.58     4024.09     77.52 o 
   8   0   0       43.17       50.19      8.36 o 
   1   1   0     2368.73     2473.88     26.20 o 
   2   1   0     1061.83     1206.19     24.70 o 
   3   1   0      929.89     1054.45     13.13 o 
   4   1   0      202.66      211.48      3.43 o 
   5   1   0      360.36      379.48      7.07 o 
   6   1   0      447.44      457.84     16.17 o 
   7   1   0      233.50      210.56     10.32 o 
   8   1   0        6.51        1.89      4.13 o 
   9   1   0        1.14        2.36      2.88 o 
   0   2   0    15068.21    15558.22    253.18 o 
   1   2   0     3852.37     4054.41     43.08 o 
   2   2   0      940.62      906.82     11.04 o 
   3   2   0     1227.47     1248.34     12.74 o 
   4   2   0      135.99      103.33      3.81 o 
   5   2   0     5859.07     5961.42     58.35 o 
   6   2   0     2025.15     2012.35     30.76 o 
   7   2   0       22.46       15.42      3.94 o 
   8   2   0        7.90        5.09      4.52 o 
   9   2   0      379.85      414.46     13.17 o 
   1   3   0     5485.44     5868.52     46.69 o 
   2   3   0      350.88      366.03      4.87 o 
   3   3   0        2.73        1.96      1.20 o 
   4   3   0     1059.58     1064.24     10.98 o 
   5   3   0       17.25       16.39      2.75 o 
   6   3   0      246.34      244.93      7.04 o 
   7   3   0      536.75      509.51     15.89 o 
   8   3   0      118.23      115.45      6.06 o 
   9   3   0       11.47        8.68      3.93 o 
   0   4   0     3466.19     3813.30     69.15 o 
   1   4   0     7740.56     7831.02     59.86 o 
   2   4   0     1254.35     1336.85     12.15 o 
   3   4   0     8226.99     8553.43     77.01 o 
   4   4   0     1205.27     1217.95     12.38 o 
   5   4   0     2471.84     2485.79     25.78 o 
   6   4   0      109.67      107.02      5.45 o 
   7   4   0      903.36      895.67     20.35 o 
   8   4   0       69.93       74.63      5.23 o 
   9   4   0       86.53       83.91      6.06 o 
   1   5   0     6881.55     7441.11     55.04 o 
   2   5   0      195.37      196.06      2.86 o 
   3   5   0      796.33      815.75      9.67 o 
   4   5   0       50.49       40.82      4.14 o 
   5   5   0        0.43        0.63      2.24 o 
   6   5   0       69.56       67.72     20.19 o 
   7   5   0      204.92      212.14      7.16 o 
   8   5   0        1.72        1.77      3.10 o 
   0   6   0      201.36      134.95      6.13 o 
   1   6   0     1181.14     1243.68     10.34 o 
   2   6   0    11334.38    11796.65     83.95 o 
   3   6   0        9.60       14.87      1.32 o 
   4   6   0      599.51      611.76     12.84 o 
   5   6   0      991.50     1032.25     19.07 o 
   6   6   0     1111.31     1133.99     14.57 o 
   7   6   0        0.50       -1.77      4.05 o 
   8   6   0      202.02      221.70      7.94 o 
   1   7   0      681.19      784.18      7.18 o 
   2   7   0      420.64      385.22      4.52 o 
   3   7   0        2.10        4.50      1.17 o 
   4   7   0      202.24      198.04      4.50 o 
   5   7   0     1206.81     1191.99     25.51 o 
   6   7   0       55.71       56.69      5.78 o 
   7   7   0       33.96       30.44     12.72 o 
   8   7   0        3.49       -0.24     40.15 o 
   1   8   0      736.36      744.78      7.15 o 
   2   8   0      116.62       87.03      3.55 o 
   3   8   0     1560.07     1498.74     13.20 o 
   4   8   0     2310.36     2366.05     19.91 o 
   5   8   0      114.97      111.24      5.95 o 
   6   8   0     1230.86     1268.82     25.93 o 
   7   8   0      802.57      799.69     25.09 o 
   8   8   0      124.94      -32.34    122.69 o 
   1   9   0      325.20      320.50      4.70 o 
   2   9   0      123.15      130.91      3.18 o 
   3   9   0        1.39        0.83      2.15 o 
   4   9   0        2.83        3.13      2.25 o 
   5   9   0       87.24       81.92      6.86 o 
   6   9   0       25.59       17.81     12.22 o 
   7   9   0        6.15       -6.73     58.55 o 
   8   9   0       13.25        8.92      7.25 o 
   0  10   0     1065.95     1124.81     27.33 o 
   1  10   0     4141.64     4137.96     47.29 o 
   2  10   0      485.01      469.84      5.35 o 
   3  10   0      114.49      114.02      8.77 o 
   4  10   0      407.57      420.99     10.76 o 
   5  10   0     2442.82     2561.82     32.11 o 
   6  10   0        9.02        7.72     15.14 o 
   7  10   0       98.52       97.74     23.14 o 
   8  10   0        0.90        5.02      7.25 o 
   1  11   0      119.70      125.63     11.15 o 
   2  11   0       10.03       11.16      4.20 o 
   3  11   0       22.48       23.48      1.46 o 
   4  11   0      172.48      184.07     11.90 o 
   5  11   0        0.11        2.04      2.86 o 
   6  11   0      194.36      201.66     19.67 o 
   7  11   0       42.52       34.39     12.55 o 
   0  12   0     1252.31     1294.89     32.34 o 
   1  12   0     2314.12     2197.97     34.11 o 
   2  12   0      419.22      417.24     12.99 o 
   3  12   0       28.63       31.14      4.33 o 
   4  12   0     1587.64     1540.14     37.62 o 
   5  12   0      558.98      600.67     49.63 o 
   6  12   0       12.79        7.94     18.96 o 
   7  12   0       93.01       86.34     50.47 o 
   1  13   0     1081.33     1102.50     21.19 o 
   2  13   0      512.83      463.42     12.22 o 
   3  13   0      173.48      190.80      8.26 o 
   4  13   0       17.39       15.36      7.81 o 
   5  13   0        0.18       32.34     73.05 o 
   6  13   0        4.83       22.31     81.98 o 
   0  14   0      289.27      327.91     14.50 o 
   1  14   0       11.21       20.58      3.73 o 
   2  14   0     1211.12     1196.04     52.70 o 
   3  14   0       80.22       72.36      9.76 o 
   4  14   0      450.46      452.30     14.60 o 
   5  14   0        0.73       84.76     78.07 o 
   6  14   0      239.94       44.61     48.52 o 
   1  15   0      172.06      156.35     10.60 o 
   2  15   0      238.76      217.67      9.26 o 
   3  15   0        3.20        0.84      3.55 o 
   4  15   0      101.75      119.04     27.60 o 
   5  15   0       69.55      103.17     81.98 o 
   0  16   0      212.98      220.83     12.83 o 
   1  16   0      492.87      480.70     13.80 o 
   2  16   0       91.27       84.86      7.10 o 
   3  16   0      904.73      911.70     20.70 o 
   4  16   0       21.96       31.72      5.13 o 
   5  16   0       11.56      108.74     84.76 o 
   1  17   0        1.21        2.66      3.33 o 
   2  17   0        0.05        1.05      3.48 o 
   3  17   0        1.21        5.10      4.18 o 
   4  17   0       21.84       26.79      5.31 o 
   5  17   0       36.34       31.23      7.81 o 
   0  18   0       39.03       37.36      7.81 o 
   1  18   0      288.26      287.74     15.34 o 
   2  18   0      290.14      295.27     12.02 o 
   3  18   0      215.03      201.20     13.94 o 
   4  18   0       22.64       23.88      5.48 o 
   1  19   0       50.36       47.96      6.31 o 
   2  19   0       42.47       44.44      6.27 o 
   3  19   0       14.58       10.87      5.30 o 
   0  20   0      122.82      114.88     12.83 o 
   1  20   0       19.51       18.75      5.08 o 
  -9   0   1      895.97      927.39     30.11 o 
  -7   0   1        4.70       -3.35      5.02 o 
  -5   0   1     6344.88     6358.52     69.76 o 
  -3   0   1      205.93      182.05      4.92 o 
  -1   0   1    23637.20    22741.47    388.69 o 
   1   0   1    11366.13    11690.44    227.53 o 
   3   0   1      555.08      518.87     11.43 o 
   5   0   1    10309.91    10531.64    141.95 o 
   7   0   1      115.57      139.42     10.04 o 
   9   0   1      236.70      237.53     10.05 o 
  -9   1   1       41.04       47.57      8.09 o 
  -8   1   1        1.56       -3.94      3.94 o 
  -7   1   1        0.19        2.79      3.55 o 
  -6   1   1       96.53       98.61      6.10 o 
  -5   1   1        0.24        0.11      1.60 o 
  -4   1   1       80.49       89.63      3.70 o 
  -3   1   1     2186.56     2249.78     22.68 o 
  -2   1   1     1750.74     1791.81     15.59 o 
  -1   1   1      873.40      934.79     36.53 o 
   0   1   1      168.45      169.78      3.08 o 
   1   1   1      145.36      137.99      3.09 o 
   2   1   1      263.11      261.71      4.63 o 
   3   1   1      643.55      574.90     12.83 o 
   4   1   1      890.64      929.69     11.94 o 
   5   1   1        1.27       -0.41      2.74 o 
   6   1   1       13.62       12.23      2.64 o 
   7   1   1      440.77      478.93      9.90 o 
   8   1   1      179.55      159.74      7.88 o 
   9   1   1        4.11        2.29      2.95 o 
  -9   2   1      108.44      109.06     10.32 o 
  -8   2   1      215.88      224.66      9.83 o 
  -7   2   1      330.89      335.42     10.65 o 
  -6   2   1     1007.18     1027.14     19.24 o 
  -5   2   1      466.88      472.12      6.19 o 
  -4   2   1    11603.02    11809.73     95.09 o 
  -3   2   1     3402.59     3340.57     40.49 o 
  -2   2   1      532.60      687.10     14.30 o 
  -1   2   1     7175.22     7187.36     60.02 o 
   0   2   1     7774.68     8271.49    106.52 o 
   1   2   1     3809.87     4205.98     36.66 o 
   2   2   1      160.62      111.84      3.94 o 
   3   2   1        6.16        7.48      1.51 o 
   4   2   1     3957.71     4106.77     43.03 o 
   5   2   1     1871.32     1967.88     22.40 o 
   6   2   1      218.36      229.67      6.16 o 
   7   2   1      279.50      291.37      9.40 o 
   8   2   1      254.75      260.57      6.66 o 
   9   2   1       17.08       20.08      3.43 o 
  -9   3   1       12.55        4.13      4.92 o 
  -8   3   1      160.64      160.62      8.87 o 
  -7   3   1       44.03       37.54      4.92 o 
  -6   3   1       77.86       65.50      5.86 o 
  -5   3   1      236.52      234.80      5.91 o 
  -4   3   1      656.94      660.57      8.89 o 
  -3   3   1     2028.21     2094.34     31.29 o 
  -2   3   1      426.47      409.37     14.22 o 
  -1   3   1     3093.44     3482.78     24.20 o 
   0   3   1       13.47        7.34      0.93 o 
   1   3   1     6620.02     7275.12     64.42 o 
   2   3   1     3218.38     3266.68     26.65 o 
   3   3   1        0.76        1.15      1.58 o 
   4   3   1        6.70        7.94      2.02 o 
   5   3   1      228.10      224.81      6.40 o 
   6   3   1     1201.45     1172.47     13.69 o 
   7   3   1       85.35       74.83      4.67 o 
   8   3   1      163.93      156.39      5.31 o 
   9   3   1       18.73       18.02      3.33 o 
  -9   4   1       91.96       88.43      6.22 o 
  -8   4   1      204.82      209.04      9.46 o 
  -7   4   1        1.72       -3.33      3.33 o 
  -6   4   1     1019.50     1036.07     26.67 o 
  -5   4   1      147.07      138.32      3.91 o 
  -4   4   1     5401.91     5469.19     50.81 o 
  -3   4   1       18.45       20.50      1.58 o 
  -2   4   1     2734.23     2601.70     21.88 o 
  -1   4   1     1260.20     1209.07      9.90 o 
   0   4   1     3242.84     3228.36     38.99 o 
   1   4   1       81.76       75.91      2.22 o 
   2   4   1    22405.54    22486.86    219.58 o 
   3   4   1      733.12      805.35      7.67 o 
   4   4   1       98.47       95.56      2.65 o 
   5   4   1      230.75      221.23      5.30 o 
   6   4   1     2768.68     2775.38     29.00 o 
   7   4   1       34.20       30.20      3.69 o 
   8   4   1       85.44       91.88      6.36 o 
  -8   5   1      296.16      311.96     11.42 o 
  -7   5   1        0.26        0.38     13.89 o 
  -6   5   1      606.51      618.37     30.74 o 
  -5   5   1       38.17       46.90      4.42 o 
  -4   5   1      513.35      522.13      7.69 o 
  -3   5   1     2111.95     2249.51     20.05 o 
  -2   5   1      303.98      302.97      4.09 o 
  -1   5   1      147.02      172.01      2.87 o 
   0   5   1     1511.01     1699.48     18.29 o 
   1   5   1     5733.44     5870.14     38.21 o 
   2   5   1     4061.54     4120.52     37.01 o 
   3   5   1      571.18      614.07      7.07 o 
   4   5   1       94.69       95.98      2.75 o 
   5   5   1        5.51        3.10      1.99 o 
   6   5   1      664.49      672.26     10.54 o 
   7   5   1       88.43       75.74      5.63 o 
   8   5   1       20.17       19.66      2.94 o 
  -8   6   1        1.49        1.41     11.35 o 
  -7   6   1      548.85      598.20     15.34 o 
  -6   6   1      130.39      132.62     18.38 o 
  -5   6   1      386.81      396.94     10.10 o 
  -4   6   1     2329.57     2395.25     28.13 o 
  -3   6   1     9479.32     9829.75     78.92 o 
  -2   6   1      393.74      457.87      5.90 o 
  -1   6   1     1319.76     1276.41     10.87 o 
   0   6   1      930.06      919.55      9.28 o 
   1   6   1    11247.49    10980.92     77.63 o 
   2   6   1     2360.53     2701.05     23.25 o 
   3   6   1     2742.16     2772.47     33.23 o 
   4   6   1      443.09      434.30      6.61 o 
   5   6   1      289.85      304.21     16.93 o 
   6   6   1      158.33      156.26      7.37 o 
   7   6   1     1073.31     1075.58     31.63 o 
   8   6   1       29.94       37.16      3.45 o 
  -8   7   1        1.99        1.12      6.13 o 
  -7   7   1      217.65      203.28     14.26 o 
  -6   7   1        1.35       -4.74     18.20 o 
  -5   7   1      640.33      641.91      9.64 o 
  -4   7   1       24.72       23.44      2.12 o 
  -3   7   1     1598.57     1607.88     15.30 o 
  -2   7   1      294.76      296.48      3.49 o 
  -1   7   1      313.85      341.30      5.96 o 
   0   7   1        0.20        2.39      1.82 o 
   1   7   1     1097.19     1146.48     11.65 o 
   2   7   1      437.01      487.83      6.13 o 
   3   7   1     1176.55     1243.49     25.12 o 
   4   7   1       11.10       13.76      1.79 o 
   5   7   1      289.61      264.51     17.88 o 
   6   7   1      178.41      173.94     14.22 o 
   7   7   1      314.65      324.68     40.68 o 
   8   7   1       54.72       55.68     24.60 o 
  -8   8   1       61.76       60.40     61.62 o 
  -7   8   1       22.25        3.78     44.06 o 
  -6   8   1      575.20      578.98     19.20 o 
  -5   8   1     3644.66     3721.90     35.04 o 
  -4   8   1       24.71       26.85      6.79 o 
  -3   8   1     1083.23     1111.45     12.40 o 
  -2   8   1     3494.45     3413.79     24.95 o 
  -1   8   1     1257.95     1221.84     12.50 o 
   0   8   1       10.88       23.53      2.25 o 
   1   8   1    10534.61    10278.25    128.69 o 
   2   8   1     3293.00     3359.44     23.00 o 
   3   8   1      295.85      289.30      5.37 o 
   4   8   1       11.91       15.57      1.80 o 
   5   8   1     1238.29     1257.61     25.37 o 
   6   8   1      473.61      444.36     22.05 o 
   7   8   1      211.93      219.52     54.09 o 
   8   8   1       23.45       24.52     28.66 o 
  -8   9   1        5.92        4.46      7.25 o 
  -7   9   1        5.79        2.84     16.73 o 
  -6   9   1        1.25       -2.66     32.07 o 
  -5   9   1       70.50       63.22     10.13 o 
  -4   9   1       54.75       57.82      5.15 o 
  -3   9   1        5.65        5.48      2.02 o 
  -2   9   1      506.73      500.08      6.58 o 
  -1   9   1       67.72       69.36      2.42 o 
   0   9   1       43.52       76.73      2.12 o 
   1   9   1      242.05      298.16      7.19 o 
   2   9   1      519.18      494.34      5.12 o 
   3   9   1      708.95      747.16     10.30 o 
   4   9   1     1489.51     1495.96     20.54 o 
   5   9   1        6.83        4.92     17.50 o 
   6   9   1       29.07       32.26     19.83 o 
   7   9   1      293.37      294.26     21.19 o 
   8   9   1       72.25       70.69      5.31 o 
  -8  10   1      117.56      114.88     12.27 o 
  -7  10   1       86.08       83.00     50.75 o 
  -6  10   1      428.27      464.25     17.58 o 
  -5  10   1      454.38      465.07     10.10 o 
  -4  10   1     2042.78     2121.80     26.38 o 
  -3  10   1       21.89       26.13      2.61 o 
  -2  10   1     1055.48     1091.13     12.07 o 
  -1  10   1       54.57       62.15      2.59 o 
   0  10   1     8375.64     8080.29    104.89 o 
   1  10   1      191.83      192.10      9.10 o 
   2  10   1      243.09      243.58      9.16 o 
   3  10   1       97.40      101.94      4.01 o 
   4  10   1     2849.22     2912.12     30.53 o 
   5  10   1      215.16      219.27     30.65 o 
   6  10   1      260.71      264.85     10.13 o 
   7  10   1        4.50        3.52      2.54 o 
  -7  11   1        0.67        2.74     11.99 o 
  -6  11   1        0.31       -1.59     12.83 o 
  -5  11   1      116.85      127.15      5.95 o 
  -4  11   1      343.73      363.03      9.26 o 
  -3  11   1     1054.84     1017.67     12.00 o 
  -2  11   1      309.90      344.87      9.86 o 
  -1  11   1      851.04      870.80     16.96 o 
   0  11   1      164.38      175.82     20.63 o 
   1  11   1       11.63       13.70      2.13 o 
   2  11   1      677.92      681.32      9.88 o 
   3  11   1        6.57        9.72      1.31 o 
   4  11   1      168.40      160.24      9.89 o 
   5  11   1       24.78       23.65      3.70 o 
   6  11   1       39.11       33.54      7.77 o 
   7  11   1       16.90       15.15     20.00 o 
  -7  12   1       56.99       56.21     23.98 o 
  -6  12   1       91.82       85.76      9.42 o 
  -5  12   1      572.32      586.26     17.26 o 
  -4  12   1      471.59      507.42     13.47 o 
  -3  12   1       68.46       75.79      5.89 o 
  -2  12   1      249.67      284.80     10.60 o 
  -1  12   1     2861.71     2798.15     41.80 o 
   0  12   1     1864.01     1821.88     41.27 o 
   1  12   1      440.80      446.00     11.23 o 
   2  12   1      492.59      481.36      8.28 o 
   3  12   1      436.89      431.96      7.27 o 
   4  12   1      236.11      260.38     28.80 o 
   5  12   1      491.56      506.06     30.95 o 
   6  12   1      389.26      406.54     13.26 o 
   7  12   1       17.59       20.00     22.59 o 
  -6  13   1      134.43      110.42     84.76 o 
  -5  13   1      262.84      271.39     10.55 o 
  -4  13   1      169.86      184.21     18.23 o 
  -3  13   1      170.83      160.56      7.68 o 
  -2  13   1       24.81       26.19      4.13 o 
  -1  13   1       16.74       17.63      6.13 o 
   0  13   1       36.19       36.00      4.13 o 
   1  13   1      703.95      655.42     14.78 o 
   2  13   1      216.18      228.41     13.84 o 
   3  13   1       76.41       70.85     13.52 o 
   4  13   1      348.93      338.31      9.47 o 
   5  13   1       28.18       39.07      5.34 o 
   6  13   1       49.20       49.30     11.15 o 
  -6  14   1       50.68       97.59     88.11 o 
  -5  14   1      280.24      285.71     22.96 o 
  -4  14   1        0.64       37.36     70.82 o 
  -3  14   1     1124.15     1096.02     27.88 o 
  -2  14   1       10.89        7.38      3.33 o 
  -1  14   1      533.86      531.34     13.60 o 
   0  14   1      282.71      264.21      9.26 o 
   1  14   1      523.58      540.12     13.60 o 
   2  14   1       29.74       34.58      4.34 o 
   3  14   1      707.15      727.60     29.80 o 
   4  14   1      177.23      170.83     10.44 o 
   5  14   1      118.99      115.19     18.96 o 
   6  14   1      113.66       31.23     89.23 o 
  -5  15   1        0.17        9.51     17.61 o 
  -4  15   1       19.77       27.08      6.97 o 
  -3  15   1      302.01      304.26     11.04 o 
  -2  15   1        7.52       12.80      4.13 o 
  -1  15   1       26.61       29.14      4.46 o 
   0  15   1      142.20      135.46      7.29 o 
   1  15   1      419.23      420.50     33.46 o 
   2  15   1        4.97        6.63      3.33 o 
   3  15   1        0.49        5.24     11.25 o 
   4  15   1      125.39      136.21      8.42 o 
   5  15   1       88.90       77.95      9.30 o 
  -5  16   1      137.18      143.32     13.38 o 
  -4  16   1       46.50       57.12      6.50 o 
  -3  16   1       63.91       59.57      7.25 o 
  -2  16   1      878.76      831.40     19.12 o 
  -1  16   1        3.16        4.74      3.55 o 
   0  16   1       36.27       41.83      5.13 o 
   1  16   1      310.25      326.51     11.44 o 
   2  16   1     1178.33     1102.20     49.91 o 
   3  16   1        6.45        9.20      3.94 o 
   4  16   1       99.79      110.99      8.03 o 
   5  16   1       77.43       77.20     16.45 o 
  -4  17   1       24.66       29.56      8.36 o 
  -3  17   1       15.93       27.69      5.31 o 
  -2  17   1       79.23       83.65     15.61 o 
  -1  17   1        4.00        5.14      6.41 o 
   0  17   1       17.48       16.88      4.34 o 
   1  17   1        9.14        9.01      3.73 o 
   2  17   1       26.33       25.29      5.13 o 
   3  17   1        8.11       12.29      7.53 o 
   4  17   1       42.94       47.76      6.31 o 
   5  17   1       59.15       63.57     10.04 o 
  -4  18   1      116.06      118.22      9.26 o 
  -3  18   1      150.38      137.79      9.61 o 
  -2  18   1      103.98       92.52      7.68 o 
  -1  18   1       32.39       34.49      6.41 o 
   0  18   1      393.37      423.17     13.94 o 
   1  18   1        2.20        3.22      3.62 o 
   2  18   1      182.09      184.65      9.46 o 
   3  18   1       57.23       63.14      7.10 o 
   4  18   1       51.44       42.09      6.50 o 
  -3  19   1        0.17        4.02      4.52 o 
  -2  19   1       40.90       39.15      7.53 o 
  -1  19   1       36.94       37.08     11.43 o 
   0  19   1       20.28       18.62      4.52 o 
   1  19   1        3.73        3.80      4.13 o 
   2  19   1        8.05        9.34      4.68 o 
   3  19   1       36.15       40.10      6.31 o 
  -1  20   1      223.42      226.16     11.44 o 
   0  20   1      108.54      108.48      8.68 o 
   1  20   1       50.76       56.71      6.70 o 
  -8   0   2      170.77      181.80     12.27 o 
  -6   0   2      171.81      166.18     10.04 o 
  -4   0   2     6159.62     5953.49     64.88 o 
  -2   0   2       11.99       19.52      5.86 o 
   2   0   2     3602.98     3511.64     48.49 o 
   4   0   2     2599.19     2511.54     64.18 o 
   6   0   2      377.91      376.33      8.35 o 
   8   0   2      168.76      166.11      7.90 o 
  -9   1   2        4.18        3.90      5.13 o 
  -8   1   2       42.96       42.08      5.71 o 
  -7   1   2        0.75        0.84      3.55 o 
  -6   1   2      859.69      896.25     17.15 o 
  -5   1   2      317.69      328.91      8.87 o 
  -4   1   2       38.20       53.39      2.74 o 
  -3   1   2       22.43       31.67      1.41 o 
  -2   1   2     2974.39     2960.11     56.59 o 
  -1   1   2      662.73      684.89      6.65 o 
   0   1   2    10022.56     9794.50    241.66 o 
   1   1   2      555.45      657.06      8.22 o 
   2   1   2     5088.49     5011.20     39.54 o 
   3   1   2     7356.77     7451.31     58.53 o 
   4   1   2      733.71      678.38     10.01 o 
   5   1   2       51.38       45.78      2.71 o 
   6   1   2      300.90      288.36      5.14 o 
   7   1   2      328.99      333.07      6.91 o 
   8   1   2      834.21      871.30     12.88 o 
  -9   2   2      307.25      313.63     12.55 o 
  -8   2   2      274.91      276.44     10.84 o 
  -6   2   2       32.45       35.93      4.52 o 
  -5   2   2     2457.26     2408.07     34.31 o 
  -4   2   2     2799.18     2857.86     31.23 o 
  -3   2   2     1239.67     1221.92     10.42 o 
  -2   2   2     2438.31     2506.42     23.69 o 
  -1   2   2    23317.06    22709.39    321.74 o 
   0   2   2      163.01      184.34      2.45 o 
   1   2   2     9059.37     9030.07    170.12 o 
   2   2   2     9383.80     9869.35     85.83 o 
   3   2   2      233.80      187.65      8.67 o 
   4   2   2        1.85        3.12      1.53 o 
   5   2   2     1066.20     1036.65     10.59 o 
   6   2   2     1113.39     1100.12     11.60 o 
   7   2   2      134.32      160.41      4.88 o 
   8   2   2       13.33       12.67      2.73 o 
  -9   3   2       64.58       58.50      7.10 o 
  -8   3   2      194.69      189.86     18.12 o 
  -7   3   2      268.21      -26.77    103.73 o 
  -6   3   2      113.26      106.13     38.16 o 
  -5   3   2       26.04       32.60      3.03 o 
  -4   3   2      338.22      368.21      6.12 o 
  -3   3   2     5318.56     5487.63     44.10 o 
  -2   3   2      216.72      257.63      4.53 o 
  -1   3   2        7.88        7.51      0.96 o 
   0   3   2      690.05      769.17      8.25 o 
   1   3   2      614.81      546.13      5.51 o 
   2   3   2     1585.35     1675.08     14.42 o 
   3   3   2     9355.66     9526.91     74.19 o 
   4   3   2       50.78       54.59      2.30 o 
   5   3   2      485.76      508.61      6.99 o 
   6   3   2      417.93      417.17      6.31 o 
   7   3   2      787.79      750.85     10.85 o 
   8   3   2        4.06        4.23      3.22 o 
  -9   4   2      176.85      185.03     10.62 o 
  -8   4   2        2.09        0.51      4.28 o 
  -7   4   2      701.10      715.15     15.97 o 
  -6   4   2        0.51       -1.77      3.06 o 
  -5   4   2      631.48      636.23      9.19 o 
  -4   4   2      254.82      277.28      4.95 o 
  -3   4   2     7077.24     6885.20     53.36 o 
  -2   4   2      166.15      176.17      2.95 o 
  -1   4   2      745.69      917.04      7.10 o 
   0   4   2      914.16      977.20     10.22 o 
   1   4   2    16907.83    16848.56    137.86 o 
   2   4   2      131.96      149.84      2.28 o 
   3   4   2      420.89      384.85      4.40 o 
   4   4   2     1070.66     1121.79     11.51 o 
   5   4   2       58.83       59.52      2.62 o 
   6   4   2       44.81       47.35      2.73 o 
   7   4   2     1438.40     1467.76     17.25 o 
   8   4   2       17.99       20.36      3.05 o 
  -8   5   2      125.44      110.30     38.75 o 
  -7   5   2      358.84      128.26     55.21 o 
  -6   5   2      267.47      244.33     21.25 o 
  -5   5   2       21.36       26.71      3.37 o 
  -4   5   2     1102.79     1122.99     10.38 o 
  -3   5   2     8883.98     9156.25     77.29 o 
  -2   5   2     2459.58     2552.37     20.72 o 
  -1   5   2     1029.00     1150.30      9.20 o 
   0   5   2      232.00      193.55      2.93 o 
   1   5   2     4149.36     4143.19     33.57 o 
   2   5   2     4785.40     4972.38     36.38 o 
   3   5   2     1911.79     1868.56     18.20 o 
   4   5   2      472.86      467.35      6.39 o 
   5   5   2       10.87        8.81      1.91 o 
   6   5   2      339.34      369.75      6.20 o 
   7   5   2      292.24      287.41      6.01 o 
   8   5   2      117.39      118.83      5.00 o 
  -7   6   2       15.57       10.39      4.28 o 
  -6   6   2      303.15      315.83     15.05 o 
  -5   6   2       60.94       66.35      3.07 o 
  -4   6   2     2812.40     2873.89     24.37 o 
  -3   6   2      354.43      338.83      4.70 o 
  -2   6   2     4410.12     4344.36     34.23 o 
  -1   6   2        2.43        1.31      0.72 o 
   0   6   2     1340.18     1261.40     11.43 o 
   1   6   2     1673.00     1576.58     13.97 o 
   2   6   2     9645.93     9424.43     73.95 o 
   3   6   2       14.84       17.63      6.07 o 
   4   6   2        4.25        6.27      1.72 o 
   5   6   2      660.77      667.04      8.76 o 
   6   6   2     2428.88     2328.69     21.98 o 
   7   6   2      184.06      186.82     20.24 o 
   8   6   2        3.46        4.71      2.80 o 
  -8   7   2      311.07      324.00     17.29 o 
  -7   7   2       15.44        9.64     14.29 o 
  -6   7   2        2.73        0.71      3.91 o 
  -5   7   2        0.91        1.07      2.02 o 
  -4   7   2      817.69      886.65      9.37 o 
  -3   7   2       10.02       17.93      1.44 o 
  -2   7   2     4068.20     4137.63     33.63 o 
  -1   7   2      273.27      282.15      3.82 o 
   0   7   2      281.46      271.04      3.86 o 
   1   7   2      684.53      612.95      6.76 o 
   2   7   2     5149.08     5267.68     38.84 o 
   3   7   2     1512.70     1535.74     14.92 o 
   4   7   2      265.81      259.35     22.47 o 
   5   7   2     1225.87     1232.75     14.22 o 
   6   7   2      422.01      434.70     15.59 o 
   7   7   2       25.12       34.02      3.53 o 
   8   7   2      506.17      536.78     73.42 o 
  -8   8   2      133.19      120.86     23.98 o 
  -7   8   2      395.39      401.69     91.46 o 
  -6   8   2      332.29      335.77     10.19 o 
  -5   8   2      108.20      110.18     10.16 o 
  -4   8   2     2745.12     2822.73     24.08 o 
  -3   8   2      834.12      835.06      8.55 o 
  -2   8   2       34.96       45.39      1.82 o 
  -1   8   2       26.53       20.95      1.12 o 
   0   8   2     5483.05     5478.20     44.85 o 
   1   8   2      746.57      697.09      8.58 o 
   2   8   2      505.16      477.68      5.90 o 
   3   8   2      213.33      233.53      6.78 o 
   4   8   2        3.54        4.34      2.31 o 
   5   8   2        1.29        2.99      3.22 o 
   6   8   2     1031.52     1014.94     19.48 o 
   7   8   2       79.25       71.43      9.11 o 
   8   8   2       75.61       84.04     13.94 o 
  -8   9   2       61.01       48.52      9.48 o 
  -7   9   2      120.29      128.74     16.73 o 
  -6   9   2      235.51      251.48     10.51 o 
  -5   9   2      449.52      472.97     17.14 o 
  -4   9   2        3.79        6.59      3.02 o 
  -3   9   2      364.50      371.45      5.68 o 
  -2   9   2     1839.03     1846.64     18.62 o 
  -1   9   2      675.05      620.85      7.95 o 
   0   9   2      312.07      319.90      4.91 o 
   1   9   2     1126.01     1081.62     16.63 o 
   2   9   2      516.75      486.34      6.78 o 
   3   9   2      938.82      903.63     20.24 o 
   4   9   2      469.60      438.98     23.10 o 
   5   9   2      286.00      320.00      5.91 o 
   6   9   2       83.69       88.37     13.76 o 
   7   9   2      151.63      140.57     23.02 o 
   8   9   2      381.52      372.66     10.30 o 
  -8  10   2        3.78        5.02      7.81 o 
  -7  10   2       38.58       34.84     27.05 o 
  -6  10   2       31.42       31.97      4.91 o 
  -5  10   2     1734.37     1799.20     30.18 o 
  -4  10   2      461.45      460.59      9.66 o 
  -3  10   2      639.06      635.83      8.38 o 
  -2  10   2      359.72      397.97      7.71 o 
  -1  10   2     1432.00     1371.57     17.23 o 
   0  10   2      314.67      306.24      6.56 o 
   1  10   2     1965.44     1950.85     22.01 o 
   2  10   2      104.14      100.21      3.25 o 
   3  10   2     1381.03     1353.70     13.42 o 
   4  10   2      221.22      215.69     19.40 o 
   5  10   2      513.58      533.13     17.14 o 
   6  10   2       28.96       40.95     42.66 o 
   7  10   2       55.64       40.80     18.84 o 
  -7  11   2       43.45        0.56     82.53 o 
  -6  11   2      125.17      136.01     10.92 o 
  -5  11   2      246.28      255.13      9.18 o 
  -4  11   2       25.17       21.45      3.07 o 
  -3  11   2       79.62       82.59      4.42 o 
  -2  11   2      205.38      213.79      8.28 o 
  -1  11   2     2210.72     2210.60     34.11 o 
   0  11   2     1051.47     1014.04     14.19 o 
   1  11   2      385.73      393.77     10.87 o 
   2  11   2      210.76      207.89      4.61 o 
   3  11   2     1748.31     1782.19     24.21 o 
   4  11   2      258.25      265.62     12.73 o 
   5  11   2       15.14       22.16     25.73 o 
   6  11   2       11.30       10.87     17.23 o 
   7  11   2      302.37      297.03     35.09 o 
  -7  12   2       10.82       65.25     87.00 o 
  -6  12   2      118.69      132.43      9.53 o 
  -5  12   2      137.07      139.79      6.32 o 
  -4  12   2      157.18      154.95      8.70 o 
  -3  12   2      673.13      713.92     16.17 o 
  -2  12   2      741.07      702.57     15.57 o 
  -1  12   2        9.71       11.71      3.33 o 
   0  12   2      603.95      566.33     17.57 o 
   1  12   2     1336.75     1336.08     28.37 o 
   2  12   2      263.18      260.04      5.53 o 
   3  12   2      614.48      614.60      8.76 o 
   4  12   2     1504.96     1475.04     28.17 o 
   5  12   2        7.79       13.45     11.99 o 
   6  12   2       23.52        8.84     27.88 o 
   7  12   2      181.58      171.48     11.15 o 
  -6  13   2       33.48       36.85     14.22 o 
  -5  13   2       62.90       66.69     14.54 o 
  -4  13   2      204.98      220.36      9.37 o 
  -3  13   2      434.22      459.23     13.01 o 
  -2  13   2      458.07      478.04     13.01 o 
  -1  13   2       95.51       93.09      6.31 o 
   0  13   2      366.70      361.09     10.65 o 
   1  13   2      574.05      577.00     15.60 o 
   2  13   2       73.07       86.95      6.20 o 
   3  13   2        0.39       -0.70      2.89 o 
   4  13   2      755.04      739.88     11.83 o 
   5  13   2        2.58        3.81      7.22 o 
   6  13   2      159.05       41.82     90.90 o 
  -6  14   2      132.73      133.13     34.58 o 
  -5  14   2      193.25      203.49     14.97 o 
  -4  14   2      225.94      245.64     10.44 o 
  -3  14   2       62.88       71.89      6.50 o 
  -2  14   2     1815.19     1701.63     32.90 o 
  -1  14   2      195.55      183.36      8.08 o 
   0  14   2      237.01      229.39     20.08 o 
   1  14   2       40.44       30.42      4.34 o 
   2  14   2      519.97      538.40      9.81 o 
   3  14   2      242.15      229.93      5.89 o 
   4  14   2      169.41      167.37     14.87 o 
   5  14   2        6.05        7.03      2.71 o 
   6  14   2      127.63       14.50     88.11 o 
  -6  15   2        0.50        7.81      6.69 o 
  -5  15   2      156.13      176.31      9.76 o 
  -4  15   2      116.57      124.65      8.87 o 
  -3  15   2        1.99        1.67      3.94 o 
  -2  15   2       45.33       49.33      5.71 o 
  -1  15   2      171.86      169.03      8.28 o 
   0  15   2       74.80       78.99      6.31 o 
   1  15   2      393.73      386.67     12.02 o 
   2  15   2      453.52      470.56     17.01 o 
   3  15   2        0.88        1.61      7.41 o 
   4  15   2       75.18       73.82     10.60 o 
   5  15   2      231.90      224.09     47.40 o 
  -5  16   2       16.23       12.60      4.92 o 
  -4  16   2       96.39      107.02      8.47 o 
  -3  16   2      174.03      170.56      9.65 o 
  -2  16   2       30.83       22.61      4.92 o 
  -1  16   2      215.87      219.72      9.46 o 
   0  16   2       82.56       79.41      6.50 o 
   1  16   2      242.22      224.01     17.57 o 
   2  16   2      354.29      394.62     12.81 o 
   3  16   2      281.45      297.19     11.23 o 
   4  16   2        5.73        9.32     35.69 o 
   5  16   2       14.25       35.69     47.96 o 
  -5  17   2        2.30       -0.09      4.68 o 
  -4  17   2       10.20       12.08     11.71 o 
  -3  17   2      262.83      285.44     13.66 o 
  -2  17   2       98.55      103.28      8.08 o 
  -1  17   2       54.70       64.13      6.31 o 
   0  17   2       97.14       89.44      7.29 o 
   1  17   2      334.05      302.30     11.42 o 
   2  17   2       17.55       15.81      4.52 o 
   3  17   2       90.67       96.37      8.36 o 
   4  17   2       15.32      115.44     79.75 o 
  -4  18   2       13.23       11.73      5.48 o 
  -3  18   2       81.06       87.56      8.28 o 
  -2  18   2      209.64      193.70     14.22 o 
  -1  18   2      128.29      116.30      8.47 o 
   0  18   2        1.43        4.23      4.46 o 
   1  18   2      289.88      299.03     11.81 o 
   2  18   2       76.72       95.77      8.09 o 
   3  18   2       41.98       47.80      6.69 o 
   4  18   2        0.36        5.58      5.58 o 
  -3  19   2        5.84       11.99      4.73 o 
  -2  19   2        8.33        9.75      4.52 o 
  -1  19   2      174.65      173.70      9.65 o 
   0  19   2      105.01       87.96     11.71 o 
   1  19   2        8.50        3.53      4.13 o 
   2  19   2       26.02       27.43      6.69 o 
   3  19   2       91.08       86.25      8.08 o 
  -1  20   2        0.77       -1.99      6.69 o 
   0  20   2       96.42       93.25      8.28 o 
   1  20   2       14.82       15.89      5.13 o 
  -9   0   3      420.77      418.25     19.52 o 
  -7   0   3       53.03       64.69      8.36 o 
  -5   0   3     2579.93     2635.22     38.01 o 
  -3   0   3     2876.32     2609.78     36.00 o 
  -1   0   3     6309.17     6965.76    133.15 o 
   1   0   3     2719.92     2594.80     45.17 o 
   3   0   3     4720.26     4973.30     67.08 o 
   5   0   3      192.69      183.91      5.84 o 
   7   0   3      443.06      405.48      9.79 o 
  -9   1   3        0.91        0.04      4.92 o 
  -8   1   3        1.04        1.67      4.34 o 
  -7   1   3     1689.97     1675.26     28.19 o 
  -6   1   3      694.59      690.80     10.38 o 
  -5   1   3        8.88        3.10      2.15 o 
  -4   1   3       11.24        9.00      3.67 o 
  -3   1   3     1109.04     1067.83     13.37 o 
  -2   1   3     5543.97     5497.75     43.48 o 
  -1   1   3    56548.90    51290.05    879.47 o 
   0   1   3     2169.60     2485.95     20.81 o 
   1   1   3      578.84      721.76     11.80 o 
   2   1   3       95.39       71.07      3.34 o 
   3   1   3     6330.19     5831.52     60.98 o 
   4   1   3     2394.68     2436.43     20.43 o 
   5   1   3     1805.22     1779.79     16.26 o 
   6   1   3      220.77      205.05      4.52 o 
   7   1   3      477.39      494.21      7.76 o 
   8   1   3      482.11      487.79      9.40 o 
  -9   2   3       42.32       39.04      6.50 o 
  -8   2   3      405.83      407.99     19.52 o 
  -7   2   3      213.58      219.48     20.35 o 
  -6   2   3        1.91        3.17      2.15 o 
  -5   2   3        8.77       12.44      3.75 o 
  -4   2   3     1572.45     1641.08     22.41 o 
  -3   2   3     4153.93     4115.12     82.83 o 
  -2   2   3     3759.01     3945.39     31.33 o 
  -1   2   3      520.83      577.10      7.13 o 
   0   2   3      340.23      294.63      3.79 o 
   1   2   3     3507.85     3542.80     28.90 o 
   2   2   3      259.58      220.62      4.53 o 
   3   2   3     1124.87     1119.79     12.39 o 
   4   2   3     1175.12     1212.21     12.27 o 
   5   2   3       71.30       67.89      2.84 o 
   6   2   3        1.14       -0.04      1.58 o 
   7   2   3      564.55      572.42      8.38 o 
   8   2   3      192.96      195.63      6.05 o 
  -9   3   3        0.17       -0.56      5.13 o 
  -8   3   3      235.55      239.95     15.89 o 
  -7   3   3      305.48      304.61     21.47 o 
  -6   3   3     1301.07     1326.39     16.30 o 
  -5   3   3      538.42      553.36     10.62 o 
  -4   3   3     1605.72     1672.86     17.02 o 
  -3   3   3      500.77      467.42      7.84 o 
  -2   3   3     5536.90     5609.35     39.64 o 
  -1   3   3      168.61      182.82      3.48 o 
   0   3   3     1157.92     1092.76     10.15 o 
   1   3   3      324.02      294.27      4.75 o 
   2   3   3     7990.78     7982.99     70.79 o 
   3   3   3      630.15      696.38      7.44 o 
   4   3   3     3261.27     3258.44     31.38 o 
   5   3   3     1065.83     1052.53     11.57 o 
   6   3   3      136.11      146.58      3.99 o 
   7   3   3       19.56       16.72      2.40 o 
   8   3   3      858.52      902.80     15.10 o 
  -8   4   3      789.69      855.85     19.10 o 
  -7   4   3       65.54      -80.86     80.86 o 
  -6   4   3        5.99        0.43     12.03 o 
  -5   4   3      279.06      277.75      7.64 o 
  -4   4   3     1711.47     1728.87     15.92 o 
  -3   4   3      293.04      364.15      4.97 o 
  -2   4   3     7907.44     7904.81     59.35 o 
  -1   4   3      552.70      556.89      5.92 o 
   0   4   3      619.80      676.20      7.97 o 
   1   4   3      458.37      509.60      5.73 o 
   2   4   3     6121.44     5987.40     48.08 o 
   3   4   3        7.65        9.88      1.08 o 
   4   4   3      120.12      106.37      3.46 o 
   5   4   3      281.29      286.24      5.75 o 
   6   4   3      275.45      300.44      7.63 o 
   7   4   3        1.71        4.02      2.18 o 
   8   4   3        0.97        6.74      2.93 o 
  -8   5   3      456.04      465.91     13.96 o 
  -7   5   3        9.34        6.43     25.69 o 
  -6   5   3       20.90       22.45      9.13 o 
  -5   5   3      125.23      136.27      6.21 o 
  -4   5   3     1136.00     1131.95     11.46 o 
  -3   5   3     3277.28     3405.40     28.12 o 
  -2   5   3     4331.67     4238.31     30.85 o 
  -1   5   3      270.60      232.68      3.24 o 
   0   5   3      573.98      510.72      6.55 o 
   1   5   3     4504.74     4522.88     41.03 o 
   2   5   3     6462.50     6585.92     52.80 o 
   3   5   3      470.99      448.79      5.03 o 
   4   5   3     1865.53     1765.34     18.63 o 
   5   5   3      817.17      828.34     10.89 o 
   6   5   3      283.41      261.43      6.04 o 
   7   5   3      203.91      195.75      5.83 o 
   8   5   3      206.18      211.91      7.05 o 
  -8   6   3      128.63      132.73     11.15 o 
  -7   6   3      375.20      371.97     11.63 o 
  -6   6   3      133.88      143.86      8.87 o 
  -5   6   3       22.98       24.27      6.50 o 
  -4   6   3      323.42      315.35      5.03 o 
  -3   6   3     3165.59     3042.18     25.47 o 
  -2   6   3      792.02      819.83      7.56 o 
  -1   6   3       31.28       27.58      3.49 o 
   0   6   3       94.56      113.97      2.95 o 
   1   6   3     2647.64     2616.65     24.17 o 
   2   6   3     1276.00     1249.69     11.86 o 
   3   6   3      713.69      707.16      7.79 o 
   4   6   3       81.56       76.30      3.14 o 
   5   6   3      257.00      240.64      5.27 o 
   6   6   3       52.16       49.87      4.17 o 
   7   6   3      300.23      285.88      9.18 o 
   8   6   3        0.16       -0.25      3.29 o 
  -8   7   3       52.20       44.06      8.92 o 
  -7   7   3      410.02      429.26     20.35 o 
  -6   7   3        1.95        1.11      3.35 o 
  -5   7   3       41.03       42.82      4.19 o 
  -4   7   3     1046.58     1082.63     13.37 o 
  -3   7   3     3674.97     3803.47     31.19 o 
  -2   7   3     1591.75     1732.30     13.99 o 
  -1   7   3      943.11      896.17     10.35 o 
   0   7   3     2177.59     2192.85     19.38 o 
   1   7   3     2977.64     2894.30     24.73 o 
   2   7   3       44.41       27.58      1.83 o 
   3   7   3     3338.10     3351.14     49.21 o 
   4   7   3      584.03      592.32      8.22 o 
   5   7   3     1225.68     1275.35     15.03 o 
   6   7   3      687.65      677.50     14.50 o 
   7   7   3      382.04      398.90     36.06 o 
   8   7   3       83.82       88.27      6.29 o 
  -8   8   3        2.10       88.11     80.86 o 
  -7   8   3        5.15       -5.42      5.56 o 
  -6   8   3      378.72      400.85     17.71 o 
  -5   8   3      656.30      673.46     10.25 o 
  -4   8   3      152.57      150.10      8.02 o 
  -3   8   3     2003.21     2098.97     19.70 o 
  -2   8   3      145.03      151.62      3.12 o 
  -1   8   3      174.23      152.18      2.70 o 
   0   8   3     1287.16     1303.75     12.68 o 
   1   8   3     1544.53     1580.57     16.83 o 
   2   8   3      568.45      561.39     12.99 o 
   3   8   3      690.33      661.03      8.72 o 
   4   8   3      556.26      511.78      7.36 o 
   5   8   3        1.64       -0.05      1.90 o 
   6   8   3       73.37       49.01    116.27 o 
   7   8   3        7.51        4.30      2.77 o 
   8   8   3        0.80        6.37      3.37 o 
  -8   9   3      133.17      108.74     12.27 o 
  -7   9   3      341.39      351.33     16.73 o 
  -6   9   3      254.33      272.06      8.69 o 
  -5   9   3      274.61      303.61      9.82 o 
  -4   9   3       91.92      111.07      5.22 o 
  -3   9   3       31.54       28.51      5.96 o 
  -2   9   3     1832.76     1844.51     22.73 o 
  -1   9   3     3812.01     3762.96     34.03 o 
   0   9   3     1798.54     1765.79     16.43 o 
   1   9   3      484.00      486.79      7.19 o 
   2   9   3      839.68      875.39     14.43 o 
   3   9   3     3333.50     3221.35     36.55 o 
   4   9   3     1646.23     1638.31     21.93 o 
   5   9   3        2.67        3.84      7.16 o 
   6   9   3      410.89      407.81     18.59 o 
   7   9   3      307.65      319.90      8.25 o 
  -7  10   3        3.69       64.69     83.09 o 
  -6  10   3      212.66      220.01      8.06 o 
  -5  10   3       12.07       18.36      7.08 o 
  -4  10   3      449.55      476.50      9.96 o 
  -3  10   3      139.24      143.24      5.40 o 
  -2  10   3       70.43       63.25      3.61 o 
  -1  10   3        0.02        0.91      2.09 o 
   0  10   3     2662.06     2588.22     29.63 o 
   1  10   3       56.03       57.55      4.42 o 
   2  10   3      472.69      486.80     12.76 o 
   3  10   3        0.23       12.37      5.83 o 
   4  10   3      238.63      270.04     14.29 o 
   5  10   3      108.43      103.82     18.69 o 
   6  10   3       20.05       17.67      8.93 o 
   7  10   3      124.22      126.34     21.09 o 
  -7  11   3       27.16       73.61     88.11 o 
  -6  11   3      660.60      698.29     21.60 o 
  -5  11   3      183.64      188.08      7.09 o 
  -4  11   3      118.49      113.67      5.38 o 
  -3  11   3       30.66       32.14      3.42 o 
  -2  11   3     2241.44     2220.33     35.10 o 
  -1  11   3      202.29      193.72      5.82 o 
   0  11   3     1787.76     1684.33     21.34 o 
   1  11   3      314.98      305.91      6.02 o 
   2  11   3      429.90      414.79      9.49 o 
   3  11   3      438.10      407.25     10.75 o 
   4  11   3     1307.32     1352.48     20.77 o 
   5  11   3       74.45       76.42     12.89 o 
   6  11   3      150.56      153.29     39.94 o 
   7  11   3       48.02       57.75      4.67 o 
  -7  12   3        8.78       17.60     21.75 o 
  -6  12   3        0.75        5.27      8.21 o 
  -5  12   3      235.23      238.16      8.04 o 
  -4  12   3      305.02      308.06     11.04 o 
  -3  12   3      118.30      112.85      8.09 o 
  -2  12   3      112.69      100.04      6.50 o 
  -1  12   3     1493.16     1404.63     24.84 o 
   0  12   3       89.44       89.77      4.51 o 
   1  12   3      171.86      170.51      4.76 o 
   2  12   3     1424.94     1428.21     16.73 o 
   3  12   3      268.85      251.63      9.19 o 
   4  12   3        0.94        2.81      3.54 o 
   5  12   3      193.94      202.10     19.90 o 
   6  12   3       49.97       50.02     15.08 o 
  -6  13   3        3.36       51.86     45.17 o 
  -5  13   3      468.04      468.55     16.59 o 
  -4  13   3       37.18       35.37      5.31 o 
  -3  13   3      570.04      566.50     14.97 o 
  -2  13   3      557.04      532.08     13.80 o 
  -1  13   3      726.50      739.12     16.36 o 
   0  13   3       46.30       49.01      3.69 o 
   1  13   3      283.65      280.69      6.62 o 
   2  13   3       44.42       51.34      3.07 o 
   3  13   3     1289.64     1272.27     15.61 o 
   4  13   3       82.12       86.50      4.03 o 
   5  13   3      217.23      210.70     26.18 o 
   6  13   3       20.04       22.17      6.02 o 
  -6  14   3       79.79       90.69     40.99 o 
  -5  14   3        1.16        3.74      4.13 o 
  -4  14   3       14.84       16.45      4.73 o 
  -3  14   3     1100.60     1097.49     23.07 o 
  -2  14   3       16.34       10.04      3.55 o 
  -1  14   3      140.57      119.38     11.71 o 
   0  14   3      689.68      664.94     15.97 o 
   1  14   3       35.01       35.36      3.28 o 
   2  14   3      179.38      186.91      7.08 o 
   3  14   3      389.51      402.40      7.58 o 
   4  14   3       84.11       84.85      4.83 o 
   5  14   3        2.27       -0.53      2.62 o 
   6  14   3       19.69       17.88      3.62 o 
  -6  15   3       13.88        9.48      7.25 o 
  -5  15   3       16.41       19.32      5.48 o 
  -4  15   3      186.11      193.51      9.83 o 
  -3  15   3      687.45      705.12     18.13 o 
  -2  15   3       20.14       11.32      3.90 o 
  -1  15   3       11.87       15.44      4.18 o 
   0  15   3      704.53      661.51     16.17 o 
   1  15   3      326.58      329.57      8.11 o 
   2  15   3      343.63      335.04      7.95 o 
   3  15   3      117.13      122.87      7.06 o 
   4  15   3        7.90        8.66      4.11 o 
   5  15   3      187.16      171.96     31.46 o 
  -5  16   3        1.42        0.39      4.52 o 
  -4  16   3       13.21       14.22      5.13 o 
  -3  16   3      157.82      163.61      9.26 o 
  -2  16   3       45.58       50.51     10.60 o 
  -1  16   3       10.58        5.82      5.30 o 
   0  16   3      100.87       99.26     10.60 o 
   1  16   3       64.44       64.73      6.31 o 
   2  16   3      134.49      127.76      5.68 o 
   3  16   3       51.19       46.85      3.69 o 
   4  16   3        1.70        1.98      6.24 o 
   5  16   3        3.42        5.02      3.35 o 
  -4  17   3      341.79      351.77     13.78 o 
  -3  17   3        1.69        1.67      4.34 o 
  -2  17   3      140.63      144.49      9.04 o 
  -1  17   3       90.76       90.69      7.49 o 
   0  17   3      456.25      443.42     13.80 o 
   1  17   3       79.85       85.47      8.09 o 
   2  17   3      347.83      357.70     12.60 o 
   3  17   3      161.21      170.72      6.72 o 
   4  17   3      119.80      119.45     16.80 o 
  -4  18   3       38.62       32.17      6.50 o 
  -3  18   3        4.18       14.84      9.20 o 
  -2  18   3        7.09        8.16      5.30 o 
  -1  18   3        8.49        9.48      4.13 o 
   0  18   3      165.08      156.75      8.68 o 
   1  18   3       41.75       32.26      5.52 o 
   2  18   3        2.41        6.18      4.28 o 
   3  18   3        0.96        0.93      4.13 o 
  -3  19   3       64.66       55.28      7.07 o 
  -2  19   3       77.06      100.94     11.71 o 
  -1  19   3       12.77        4.22      5.58 o 
   0  19   3       42.33       39.41      5.88 o 
   1  19   3      258.97      248.21     27.05 o 
   2  19   3       20.43       31.74      5.63 o 
   0  20   3        2.37        1.12      3.94 o 
  -8   0   4      308.73      315.08     16.17 o 
  -6   0   4       69.95       78.35      5.91 o 
  -4   0   4      403.07      408.47     10.71 o 
  -2   0   4     1461.37     1342.59     18.84 o 
   0   0   4      315.37      311.27     37.92 o 
   2   0   4     1001.82     1069.91     34.02 o 
   4   0   4      200.61      186.29      7.09 o 
   6   0   4      114.99      101.54      6.16 o 
   8   0   4      138.87      148.34     10.04 o 
  -9   1   4        1.26       -4.02      4.92 o 
  -8   1   4       20.59       21.86      5.13 o 
  -7   1   4      415.40      423.61     27.33 o 
  -6   1   4     1865.02     1873.27     30.64 o 
  -5   1   4      449.46      444.89      7.97 o 
  -4   1   4        5.97        8.84      3.23 o 
  -3   1   4       83.33      108.30      8.50 o 
  -2   1   4    12916.78    12452.96     89.85 o 
  -1   1   4     9892.48     9926.17     65.69 o 
   0   1   4     1892.09     1788.24     15.94 o 
   1   1   4      349.39      390.78      4.91 o 
   2   1   4     3180.29     3062.25     33.91 o 
   3   1   4     2808.49     2747.78     31.22 o 
   4   1   4    10243.62    10029.48     93.59 o 
   5   1   4       17.40       16.96      2.80 o 
   6   1   4      146.60      141.58      5.07 o 
   7   1   4      346.96      373.49     10.26 o 
   8   1   4      530.16      529.67     13.21 o 
  -9   2   4       17.52       14.98      5.88 o 
  -8   2   4      122.20      117.13      8.08 o 
  -7   2   4        9.79       16.86      6.13 o 
  -6   2   4       46.78       44.80      3.39 o 
  -5   2   4        1.93        0.52      2.04 o 
  -4   2   4        0.34        1.59      2.69 o 
  -3   2   4      493.36      493.57      7.24 o 
  -2   2   4      116.75       79.59      6.23 o 
  -1   2   4     2148.41     2226.17     17.50 o 
   0   2   4      404.05      462.54      6.60 o 
   1   2   4        3.61       11.10      4.00 o 
   2   2   4     2600.66     2593.30     25.02 o 
   3   2   4      253.93      243.84      5.59 o 
   4   2   4      683.75      692.65     11.02 o 
   5   2   4      219.33      208.26      5.54 o 
   6   2   4       28.79       21.79      2.60 o 
   7   2   4        8.32        3.81      2.60 o 
   8   2   4       64.05       66.85      9.48 o 
  -8   3   4      176.88      185.98      9.46 o 
  -7   3   4      829.11      817.03     20.63 o 
  -6   3   4        6.02        6.07      2.41 o 
  -5   3   4     2139.97     2066.66     66.09 o 
  -4   3   4      800.83      716.10     24.93 o 
  -3   3   4     1178.21     1113.59     16.29 o 
  -2   3   4      277.30      307.48      4.05 o 
  -1   3   4     7843.54     7563.75     61.70 o 
   0   3   4      492.40      494.03      6.57 o 
   1   3   4     4822.65     4807.13     57.17 o 
   2   3   4      629.37      686.75      7.37 o 
   3   3   4     4968.67     4810.78     44.39 o 
   4   3   4      118.30      137.55      9.51 o 
   5   3   4      996.68     1004.60     14.90 o 
   6   3   4        8.26       10.98      2.82 o 
   7   3   4      572.62      585.28     10.75 o 
   8   3   4       32.74       34.71      4.68 o 
  -8   4   4       13.91        4.02      4.92 o 
  -7   4   4      534.90      537.39     13.78 o 
  -6   4   4       21.07       19.50      6.14 o 
  -5   4   4      221.27      194.55      7.30 o 
  -4   4   4       41.66       36.75      2.81 o 
  -3   4   4     4216.36     4306.27     42.54 o 
  -2   4   4       25.37       18.55      1.40 o 
  -1   4   4        5.84        8.57      1.16 o 
   0   4   4      385.37      385.11      5.00 o 
   1   4   4       88.31       88.44      2.42 o 
   2   4   4      152.92      180.78      3.31 o 
   3   4   4     1424.07     1426.32     15.18 o 
   4   4   4      349.12      311.83      6.66 o 
   5   4   4      404.95      417.34      8.57 o 
   6   4   4       26.04       23.08      2.73 o 
   7   4   4      146.92      139.99      5.47 o 
   8   4   4       12.49       17.14      3.88 o 
  -8   5   4      107.46      119.96      8.47 o 
  -7   5   4      257.88      256.50     11.71 o 
  -6   5   4        4.48        3.93      2.35 o 
  -5   5   4      889.14      911.79     22.20 o 
  -4   5   4     1701.60     1724.92     19.36 o 
  -3   5   4     1734.44     1823.83     16.79 o 
  -2   5   4      812.59      775.63      8.48 o 
  -1   5   4     1638.32     1496.12     13.76 o 
   0   5   4     2261.29     2028.91     18.58 o 
   1   5   4     6943.83     7037.41     56.56 o 
   2   5   4     1959.54     1943.81     17.58 o 
   3   5   4      859.79      838.58     10.28 o 
   4   5   4     1597.33     1537.37     19.77 o 
   5   5   4     1617.41     1573.14     20.94 o 
   6   5   4      810.82      809.78     13.67 o 
   7   5   4       29.28       32.22      3.46 o 
   8   5   4        5.33        5.33      3.48 o 
  -8   6   4      139.16      139.27      8.92 o 
  -7   6   4      371.47      372.10     11.81 o 
  -6   6   4      254.25      254.68      6.68 o 
  -5   6   4      225.32      233.34      5.95 o 
  -4   6   4       23.97       30.18      2.81 o 
  -3   6   4       36.07       27.31      2.17 o 
  -2   6   4      436.07      421.92      6.32 o 
  -1   6   4      177.58      161.29      3.40 o 
   0   6   4      724.30      703.16      7.89 o 
   1   6   4      797.76      858.57     12.46 o 
   2   6   4      363.41      322.39      4.78 o 
   3   6   4       68.98       65.32      2.78 o 
   4   6   4       67.31       59.09      3.48 o 
   5   6   4       15.75       16.30      2.60 o 
   6   6   4       26.96       30.27      3.37 o 
   7   6   4       30.84       38.56      4.19 o 
   8   6   4        3.87        5.02      4.46 o 
  -8   7   4       67.86       65.25     10.04 o 
  -7   7   4        1.27        5.88     43.78 o 
  -6   7   4     1313.20     1353.83     17.40 o 
  -5   7   4        1.33        0.97      4.73 o 
  -4   7   4     1753.35     1742.92     19.98 o 
  -3   7   4      380.26      347.81      6.36 o 
  -2   7   4     1353.80     1283.10     11.23 o 
  -1   7   4      607.94      594.22      7.61 o 
   0   7   4     7778.18     7501.42     94.02 o 
   1   7   4     2556.77     2542.16     23.85 o 
   2   7   4     1338.53     1278.93     17.38 o 
   3   7   4     1107.15     1063.45     12.53 o 
   4   7   4     1619.17     1665.02     21.17 o 
   5   7   4      455.91      453.00      8.95 o 
   6   7   4      676.42      654.22     14.49 o 
   7   7   4        2.99        3.44      3.61 o 
  -8   8   4       45.16       39.04      8.92 o 
  -7   8   4       35.64       25.24     16.73 o 
  -6   8   4      101.97      104.97      6.31 o 
  -5   8   4       24.92       26.45      6.28 o 
  -4   8   4       70.69       75.56      7.89 o 
  -3   8   4      177.07      173.40      4.62 o 
  -2   8   4      360.47      338.82      5.13 o 
  -1   8   4      393.19      398.85      5.17 o 
   0   8   4        1.11        1.62      2.67 o 
   1   8   4      270.76      274.68      5.19 o 
   2   8   4      118.62      111.10      9.21 o 
   3   8   4      121.15      127.12      5.97 o 
   4   8   4      144.29      143.94     12.37 o 
   5   8   4       30.20       21.83     36.26 o 
   6   8   4       95.82     -123.24    123.24 o 
   7   8   4        0.08       -3.11      3.11 o 
  -8   9   4       34.17       20.08      7.81 o 
  -7   9   4      390.34      148.34     82.53 o 
  -6   9   4     1600.75     1624.88     24.23 o 
  -5   9   4      218.88      245.83      7.92 o 
  -4   9   4      117.07      114.10      5.59 o 
  -3   9   4     1240.21     1276.60     18.95 o 
  -2   9   4     2184.75     2144.01     22.18 o 
  -1   9   4     3323.11     3235.15     27.29 o 
   0   9   4      811.80      814.39      9.68 o 
   1   9   4     1041.30     1043.36     12.73 o 
   2   9   4      233.32      225.87      8.86 o 
   3   9   4      804.79      845.52     10.97 o 
   4   9   4      826.22      852.03     15.93 o 
   5   9   4      828.32      803.97     47.41 o 
   6   9   4        1.63       -0.84      2.65 o 
   7   9   4      123.07      140.25      7.07 o 
  -7  10   4       32.28       31.21      5.48 o 
  -6  10   4        5.75       10.24      9.07 o 
  -5  10   4       67.17       70.52      5.15 o 
  -4  10   4       13.25       11.38      2.78 o 
  -3  10   4        3.62        2.60      2.25 o 
  -2  10   4      244.36      235.77      5.44 o 
  -1  10   4      314.88      304.24      5.82 o 
   0  10   4       29.76       40.66      3.63 o 
   1  10   4       55.20       47.85      4.58 o 
   2  10   4      120.60      122.64      5.78 o 
   3  10   4       47.78       50.84      3.24 o 
   4  10   4       48.90       45.78      9.48 o 
   5  10   4       34.83       42.68     14.92 o 
   6  10   4        8.45        5.66     18.82 o 
   7  10   4        3.39        0.01     20.50 o 
  -7  11   4      240.69      251.92     11.04 o 
  -6  11   4       10.19       15.88      7.97 o 
  -5  11   4      316.98      323.04     10.75 o 
  -4  11   4      159.55      162.71      6.55 o 
  -3  11   4      421.66      445.98      9.52 o 
  -2  11   4      336.14      349.76     13.83 o 
  -1  11   4     3725.28     3706.84     41.75 o 
   0  11   4       11.43       10.40      2.28 o 
   1  11   4       25.94       28.70      2.50 o 
   2  11   4      529.77      522.03     12.15 o 
   3  11   4     3366.44     3372.13     53.64 o 
   4  11   4       65.01       68.59      7.76 o 
   5  11   4      179.89      170.96     20.32 o 
   6  11   4       24.53       22.33     20.25 o 
   7  11   4      127.12      117.58      6.62 o 
  -7  12   4       78.38       75.28     10.60 o 
  -6  12   4       22.32       27.95      5.55 o 
  -5  12   4       43.27       54.59      4.81 o 
  -4  12   4      538.60      516.19     15.06 o 
  -3  12   4      339.97      326.04     11.04 o 
  -2  12   4       67.14       71.71      6.10 o 
  -1  12   4       51.40       56.04      3.85 o 
   0  12   4      132.15      122.51      5.00 o 
   1  12   4        0.09        1.25      4.39 o 
   2  12   4        7.29        9.78      6.04 o 
   3  12   4      337.30      337.84     13.51 o 
   4  12   4      123.23      117.43      5.56 o 
   5  12   4       93.62       89.28     15.26 o 
   6  12   4      140.67      130.01     99.54 o 
  -6  13   4      167.28      198.62     13.94 o 
  -5  13   4        3.96        1.33      4.13 o 
  -4  13   4      422.95      434.83     13.80 o 
  -3  13   4       15.58       14.22      4.34 o 
  -2  13   4     1515.36     1493.14     27.40 o 
  -1  13   4       64.23       60.80      4.16 o 
   0  13   4      351.05      376.49      8.21 o 
   1  13   4      182.10      179.60     12.72 o 
   2  13   4      844.26      856.63     15.82 o 
   3  13   4       25.49       24.79     10.12 o 
   4  13   4      564.11      521.37     19.14 o 
   5  13   4      398.57      400.15     10.02 o 
   6  13   4      193.22      198.48    141.37 o 
  -6  14   4        3.75        3.62      4.73 o 
  -5  14   4       96.80       97.52     10.32 o 
  -4  14   4       48.95       51.48      7.25 o 
  -3  14   4       40.30       26.56      6.13 o 
  -2  14   4      263.74      274.98     11.71 o 
  -1  14   4        3.02        3.07      4.74 o 
   0  14   4       33.66       34.87      3.59 o 
   1  14   4       16.94       14.26      2.70 o 
   2  14   4      293.31      288.21     11.94 o 
   3  14   4       63.10       78.85      3.92 o 
   4  14   4       15.85       15.48      3.14 o 
   5  14   4       18.36       21.96      9.78 o 
  -6  15   4       49.27       41.82      9.48 o 
  -5  15   4       66.28       59.19      7.29 o 
  -4  15   4      346.78      328.21     16.17 o 
  -3  15   4      104.88       99.61      7.89 o 
  -2  15   4       94.33      114.32      8.28 o 
  -1  15   4       52.10       53.12      5.88 o 
   0  15   4      562.16      550.87     16.72 o 
   1  15   4      716.75      681.93     14.17 o 
   2  15   4      235.88      244.30     18.10 o 
   3  15   4       39.22       41.93      4.64 o 
   4  15   4      168.39      154.48      7.97 o 
   5  15   4       90.17       92.97     11.53 o 
  -5  16   4        5.73        6.98      4.92 o 
  -4  16   4        0.03        1.65      4.46 o 
  -3  16   4       42.15       38.49      5.91 o 
  -2  16   4      117.49      113.80     11.15 o 
  -1  16   4       26.26       20.90      4.52 o 
   0  16   4       27.86       27.32      5.02 o 
   1  16   4       21.11       10.94      4.65 o 
   2  16   4       34.88       36.83      3.71 o 
   3  16   4        7.67        6.22     12.64 o 
   4  16   4        4.07        4.47      8.21 o 
  -4  17   4       71.68       68.76      9.76 o 
  -3  17   4      208.40      232.00     11.42 o 
  -2  17   4       51.17       53.50      9.48 o 
  -1  17   4      188.18      195.75     10.87 o 
   0  17   4       10.28        8.36      4.34 o 
   1  17   4      830.00      857.06     34.58 o 
   2  17   4        0.01       -2.98      2.98 o 
   3  17   4       52.28       62.91      5.12 o 
   4  17   4       63.90       71.23      5.23 o 
  -3  18   4        2.61        0.86      4.28 o 
  -2  18   4        0.56       -2.68      4.46 o 
  -1  18   4       11.74        5.82      4.02 o 
   0  18   4       10.60        3.62      4.34 o 
   1  18   4       22.56       19.86      5.08 o 
   2  18   4        0.02        3.23      3.88 o 
   3  18   4        0.23        0.97     11.15 o 
  -2  19   4       34.43       36.65      6.10 o 
  -1  19   4      188.91      187.37     13.94 o 
   0  19   4       85.19       74.58     10.60 o 
   1  19   4        1.32        3.75      4.28 o 
   2  19   4       96.31       87.09      8.25 o 
  -7   0   5        2.73        2.23      3.94 o 
  -5   0   5      160.65      166.89     19.80 o 
  -3   0   5        9.40       24.44      3.33 o 
  -1   0   5     1225.37     1411.21     15.21 o 
   1   0   5     2393.24     2341.64     27.42 o 
   3   0   5      570.44      616.80     14.22 o 
   5   0   5      365.09      339.19     10.21 o 
   7   0   5      162.36      159.32      8.61 o 
  -8   1   5       13.47       12.83      4.73 o 
  -7   1   5      351.08      368.70      8.29 o 
  -6   1   5      743.51      733.79     11.67 o 
  -5   1   5     2699.21     2650.22     40.89 o 
  -4   1   5        2.89        4.10      2.01 o 
  -3   1   5      555.45      500.36      6.63 o 
  -2   1   5     9349.73     9514.85     69.93 o 
  -1   1   5     4918.66     4738.02     32.74 o 
   0   1   5      478.41      492.35      6.18 o 
   1   1   5     1885.96     1806.66     16.49 o 
   2   1   5      312.83      308.97      7.81 o 
   3   1   5     5264.53     5217.49     50.86 o 
   4   1   5      773.35      776.95     11.37 o 
   5   1   5      808.15      794.66     11.92 o 
   6   1   5       38.45       38.02      3.44 o 
   7   1   5      263.27      250.42      7.19 o 
   8   1   5      102.20       94.34      7.81 o 
  -8   2   5        6.10        4.18      5.30 o 
  -7   2   5      111.76      105.95      7.00 o 
  -6   2   5       30.12       32.28      3.41 o 
  -5   2   5      138.92      130.48      5.01 o 
  -4   2   5       91.67       97.81      8.28 o 
  -3   2   5      264.40      265.13      4.74 o 
  -2   2   5       34.40       42.83      3.16 o 
  -1   2   5      209.53      238.16      3.38 o 
   0   2   5        2.79       10.33      1.31 o 
   1   2   5      701.99      708.39      7.90 o 
   2   2   5     1271.21     1221.96     11.94 o 
   3   2   5      216.71      220.58      5.85 o 
   4   2   5       10.58        8.49      2.40 o 
   5   2   5      677.01      643.25     10.45 o 
   6   2   5      476.86      483.07      9.47 o 
   7   2   5        7.85        4.48      2.85 o 
   8   2   5        0.22       -1.08      3.33 o 
  -8   3   5      139.08      151.43      9.26 o 
  -7   3   5        3.55        5.19      2.77 o 
  -6   3   5     1386.83     1342.54     17.29 o 
  -5   3   5      140.33      138.78      6.68 o 
  -4   3   5     1081.78     1030.23     13.38 o 
  -3   3   5       24.29       23.29      1.99 o 
  -2   3   5     8144.75     8046.57     70.37 o 
  -1   3   5      537.92      583.74      6.18 o 
   0   3   5    11087.57    10744.73     85.43 o 
   1   3   5     2193.28     2233.96     19.95 o 
   2   3   5      146.32      114.31      4.85 o 
   3   3   5      583.07      608.20     10.31 o 
   4   3   5     2862.98     2790.15     32.93 o 
   5   3   5     1418.67     1324.22     17.04 o 
   6   3   5      844.10      864.27     19.96 o 
   7   3   5       92.65       93.76      4.99 o 
   8   3   5       74.65       71.85      5.60 o 
  -8   4   5       40.54       43.31      6.10 o 
  -7   4   5       21.14       22.79      3.36 o 
  -6   4   5        2.93        1.37      2.43 o 
  -5   4   5       20.91       24.34      2.93 o 
  -4   4   5      898.25      867.34     24.52 o 
  -3   4   5      136.81      121.73      4.89 o 
  -2   4   5     4274.60     4348.65     44.02 o 
  -1   4   5       15.38       24.12      1.76 o 
   0   4   5     3149.14     3199.50     27.45 o 
   1   4   5      348.12      415.90      5.70 o 
   2   4   5        1.69        1.33      1.14 o 
   3   4   5       69.56       72.88      3.73 o 
   4   4   5       27.39       24.56      2.89 o 
   5   4   5       31.12       28.72      4.93 o 
   6   4   5      183.53      169.06      5.61 o 
   7   4   5       14.03       11.46      3.21 o 
   8   4   5       24.90       27.64      5.84 o 
  -8   5   5       97.43       87.37      7.53 o 
  -7   5   5      242.20      241.74      7.17 o 
  -6   5   5      231.09      236.98      6.66 o 
  -5   5   5      854.38      878.67     12.68 o 
  -4   5   5      801.73      773.05     23.43 o 
  -3   5   5      371.45      344.67      6.40 o 
  -2   5   5      130.65      131.96      3.09 o 
  -1   5   5     1958.14     1934.94     16.42 o 
   0   5   5     7564.29     7356.12     65.24 o 
   1   5   5     3716.05     3553.92     30.42 o 
   2   5   5       11.23       17.77      1.79 o 
   3   5   5      209.23      217.58      4.83 o 
   4   5   5     3058.20     3072.76     35.92 o 
   5   5   5     2029.83     1889.58     25.81 o 
   6   5   5      576.87      598.14     11.64 o 
   7   5   5       29.83       37.19      3.72 o 
  -8   6   5        0.01       -2.23      8.36 o 
  -7   6   5      461.08      445.96     15.86 o 
  -6   6   5       71.45       74.98      4.50 o 
  -5   6   5      305.91      293.95     14.34 o 
  -4   6   5      297.29      281.84      6.37 o 
  -3   6   5       20.57       18.35      1.98 o 
  -2   6   5      428.54      417.28      5.56 o 
   0   6   5      139.83      159.50      3.60 o 
   1   6   5      793.08      801.71      9.04 o 
   2   6   5       52.06       57.26      3.05 o 
   3   6   5        3.60        5.54      2.02 o 
   4   6   5      118.38      127.89      5.21 o 
   5   6   5      538.55      512.37     10.12 o 
   6   6   5      229.55      235.14      9.64 o 
   7   6   5       53.26       53.05      6.06 o 
  -8   7   5       38.99       40.71      8.92 o 
  -7   7   5      287.08      296.38      8.88 o 
  -6   7   5      139.79      142.53     10.17 o 
  -5   7   5     1469.72     1476.36     18.24 o 
  -4   7   5      849.78      877.52     12.28 o 
  -3   7   5      751.85      704.11      8.83 o 
  -2   7   5      377.88      365.84      8.98 o 
  -1   7   5     4804.88     4543.77     34.90 o 
   0   7   5      267.57      298.23      5.63 o 
   1   7   5     3190.31     3071.94     30.55 o 
   2   7   5       77.89       88.59      3.39 o 
   3   7   5      990.28     1011.20     22.38 o 
   4   7   5      535.32      511.10     12.12 o 
   5   7   5     3270.81     3046.16     45.91 o 
   6   7   5       41.82       45.21      4.58 o 
   7   7   5       10.36        1.70      3.62 o 
  -8   8   5       18.60       21.19      7.81 o 
  -7   8   5        9.51        9.48      5.58 o 
  -6   8   5        8.10       11.40      9.42 o 
  -5   8   5       62.76       58.06      6.08 o 
  -4   8   5       21.57       23.28      2.74 o 
  -3   8   5       22.02       24.96      2.30 o 
  -2   8   5        3.83        4.91      1.67 o 
  -1   8   5      386.83      373.58      5.20 o 
   0   8   5       37.59       41.90      5.20 o 
   1   8   5      548.11      519.26      7.97 o 
   2   8   5      163.35      157.57      4.32 o 
   3   8   5      282.79      277.30      8.13 o 
   4   8   5      241.91      267.72     27.61 o 
   5   8   5       84.40       77.94      5.53 o 
   6   8   5       17.17       21.32      4.04 o 
   7   8   5      201.47      212.63      8.98 o 
  -7   9   5      149.01      144.57      9.07 o 
  -6   9   5      278.64      306.89      9.66 o 
  -5   9   5      336.66      351.43      9.53 o 
  -4   9   5      518.24      542.13     11.30 o 
  -3   9   5       88.13       89.41      5.00 o 
  -2   9   5     1026.50     1054.27     11.42 o 
  -1   9   5     4482.64     4456.32     34.57 o 
   0   9   5     1942.03     1913.05     24.52 o 
   1   9   5       83.68       80.21      4.71 o 
   2   9   5     1382.25     1393.23     16.22 o 
   3   9   5      440.45      484.42     12.84 o 
   4   9   5      707.71      689.21     31.14 o 
   5   9   5      233.00      242.33     45.16 o 
   6   9   5      262.50     -138.30    138.30 o 
   7   9   5       81.42       80.62     14.50 o 
  -7  10   5        2.85        4.14      4.68 o 
  -6  10   5        0.33        4.29      8.13 o 
  -5  10   5      137.36      142.77      7.02 o 
  -4  10   5       53.82       54.55      4.42 o 
  -3  10   5       22.00       24.89      3.36 o 
  -2  10   5       10.93        8.79      2.23 o 
  -1  10   5      109.79      110.83      3.74 o 
   0  10   5       35.93       38.72      3.37 o 
   1  10   5      291.21      277.47      5.86 o 
   2  10   5      420.73      438.88      7.59 o 
   3  10   5      488.75      470.72      9.61 o 
   4  10   5       50.59       39.40     15.60 o 
   5  10   5        5.38        1.55     12.06 o 
   6  10   5      371.13      352.33     10.75 o 
   7  10   5        1.05        1.92      3.64 o 
  -7  11   5       13.36       15.79      5.08 o 
  -6  11   5      807.62      816.70     16.50 o 
  -5  11   5        0.64        0.80      3.26 o 
  -4  11   5      130.65      144.58      6.41 o 
  -3  11   5      438.89      453.79      9.93 o 
  -2  11   5     1200.72     1185.16     14.75 o 
  -1  11   5       27.32       22.87      3.03 o 
   0  11   5     1096.44     1077.75     15.38 o 
   1  11   5       13.06       18.55      5.12 o 
   2  11   5     1578.57     1477.87     22.86 o 
   3  11   5     1182.68     1138.57     22.91 o 
   4  11   5      760.40      777.09     15.82 o 
   5  11   5       39.98       42.67     21.23 o 
   6  11   5      258.50      238.20      8.61 o 
  -7  12   5        8.29        9.20      5.13 o 
  -6  12   5        6.17        9.32      4.12 o 
  -5  12   5       78.01       77.17      5.68 o 
  -4  12   5        1.88        1.79      3.73 o 
  -3  12   5      277.97      296.30     11.23 o 
  -2  12   5      105.69      114.05      5.74 o 
  -1  12   5       65.71       61.62      4.26 o 
   0  12   5      681.55      674.94     10.59 o 
   1  12   5      170.38      153.30      5.50 o 
   2  12   5        0.81        1.53      4.81 o 
   3  12   5      313.43      323.87      8.09 o 
   4  12   5       11.34        4.20     16.11 o 
   5  12   5        0.65       -2.85     32.74 o 
   6  12   5       57.12       32.37    104.84 o 
  -6  13   5        3.55        3.52      5.08 o 
  -5  13   5      121.44      142.70      9.76 o 
  -4  13   5      141.01      152.65     11.43 o 
  -3  13   5      821.91      797.95     19.32 o 
  -2  13   5       37.61       36.89      5.13 o 
  -1  13   5      877.30      848.77     17.35 o 
   0  13   5      286.05      277.82      7.39 o 
   1  13   5      335.43      306.66     17.96 o 
   2  13   5       32.82       25.81      4.17 o 
   3  13   5      764.30      758.71     17.55 o 
   4  13   5      171.46      151.48     10.34 o 
   5  13   5      123.98      117.04     85.88 o 
  -6  14   5       33.93       26.93      6.43 o 
  -5  14   5       16.07       23.05      5.88 o 
  -4  14   5      162.75      158.08     10.23 o 
  -3  14   5        1.27        2.67      3.73 o 
  -2  14   5       66.46       80.30     10.87 o 
  -1  14   5       16.64       21.87      3.42 o 
   0  14   5       43.82       42.57      3.76 o 
   1  14   5       24.49       19.91      4.76 o 
   2  14   5      121.71      118.28      4.80 o 
   3  14   5       64.29       58.85      4.20 o 
   4  14   5        0.25        0.12      4.10 o 
   5  14   5       71.78       60.52     65.25 o 
  -5  15   5      189.28      209.65     15.06 o 
  -4  15   5      159.31      188.63     13.11 o 
  -3  15   5      516.64      485.18     14.98 o 
  -2  15   5       44.41       46.65      5.88 o 
  -1  15   5      239.91      264.35     10.84 o 
   0  15   5       69.76       85.39      6.19 o 
   1  15   5      609.59      605.11     11.65 o 
   2  15   5      583.85      569.75     14.63 o 
   3  15   5       45.39       54.60      5.41 o 
   4  15   5        2.55        5.42      9.37 o 
   5  15   5      305.80      303.78     10.02 o 
  -5  16   5       12.82       10.08      5.31 o 
  -4  16   5       15.28       11.15      5.13 o 
  -3  16   5        4.11        2.52      4.13 o 
  -2  16   5       18.08       20.08      5.13 o 
  -1  16   5        3.62        5.58      3.94 o 
   0  16   5       58.80       63.19      4.92 o 
   1  16   5      117.89      124.11      7.02 o 
   2  16   5        1.65        0.53     12.71 o 
   3  16   5        7.59        8.85      4.27 o 
   4  16   5      112.85      118.84      8.95 o 
  -4  17   5      172.12      153.22     10.87 o 
  -3  17   5       51.75       49.35      6.70 o 
  -2  17   5       83.06       90.53     11.99 o 
  -1  17   5       90.24      107.36      8.28 o 
   0  17   5      461.90      448.12     28.72 o 
   1  17   5       49.85       50.77      4.59 o 
   2  17   5       99.45       94.77      8.95 o 
   3  17   5        3.98        4.17      5.98 o 
  -3  18   5        2.63       -1.06      4.28 o 
  -2  18   5        4.01        1.95      4.34 o 
  -1  18   5       26.48       14.03      4.92 o 
   0  18   5        0.52        2.71      4.02 o 
   1  18   5       18.69       12.27      4.73 o 
   2  18   5       37.03       43.22      4.46 o 
  -1  19   5       22.75       28.84     12.55 o 
   0  19   5       80.47       74.17      7.68 o 
  -8   0   6      227.87      225.30     15.06 o 
  -6   0   6       87.51       82.57      6.82 o 
  -4   0   6      555.69      501.76     26.49 o 
  -2   0   6     1830.81     1753.51     18.70 o 
   0   0   6      206.42      213.07      5.63 o 
   2   0   6     5538.43     5535.63     60.69 o 
   4   0   6       68.19       64.60      5.15 o 
   6   0   6     1470.35     1401.80     42.10 o 
  -8   1   6        3.47       10.31      4.92 o 
  -7   1   6       53.01       52.47      4.22 o 
  -6   1   6     1725.34     1663.96     20.62 o 
  -5   1   6      100.21      106.68      6.97 o 
  -4   1   6     1029.17      961.70     14.09 o 
  -3   1   6      245.25      241.66      5.67 o 
  -2   1   6       47.57       77.57      2.34 o 
  -1   1   6     2241.97     2215.26     17.93 o 
   0   1   6     6934.13     6911.78     56.36 o 
   1   1   6      271.66      257.48      4.54 o 
   2   1   6     2765.76     2810.64     24.73 o 
   3   1   6     1260.30     1243.75     17.71 o 
   4   1   6      150.09      158.38      5.12 o 
   5   1   6       77.71       79.45      4.23 o 
   6   1   6     1145.61     1087.53     15.97 o 
   7   1   6      223.24      232.69      7.31 o 
  -8   2   6       90.87       89.85      8.92 o 
  -7   2   6       43.47       34.35      3.74 o 
  -6   2   6      243.17      231.72      6.76 o 
  -5   2   6        6.98       10.92      2.75 o 
  -4   2   6      372.67      330.77      9.36 o 
  -3   2   6     1335.31     1312.16     15.80 o 
  -2   2   6      588.18      585.62      6.94 o 
  -1   2   6      917.51      964.17      9.26 o 
   0   2   6      115.87       78.85      2.89 o 
   1   2   6     1555.63     1480.43     14.59 o 
   2   2   6       11.91       12.88      6.98 o 
   3   2   6      212.63      213.31      6.31 o 
   4   2   6      648.47      641.51     10.28 o 
   5   2   6        5.74        3.58      3.06 o 
   6   2   6      114.30      123.39      5.24 o 
   7   2   6      754.97      760.49     13.30 o 
  -8   3   6        7.55        3.35      4.73 o 
  -7   3   6        2.66        0.65      2.83 o 
  -6   3   6        0.93        0.53      2.55 o 
  -5   3   6     1805.78     1793.52     43.55 o 
  -4   3   6     1269.47     1247.04     15.89 o 
  -3   3   6     2589.61     2579.51     26.83 o 
  -2   3   6     1288.47     1285.76     12.10 o 
  -1   3   6     2412.22     2270.15     18.34 o 
   0   3   6     4322.70     4260.83     36.07 o 
   1   3   6     3155.90     3014.60     26.52 o 
   2   3   6       12.29       16.00      2.10 o 
   3   3   6     1389.33     1388.51     18.82 o 
   4   3   6        0.58       -0.63      2.25 o 
   5   3   6     1475.64     1456.79     18.80 o 
   6   3   6      168.46      161.83      7.16 o 
   7   3   6       47.71       43.12      4.27 o 
  -8   4   6        2.64        0.28      4.73 o 
  -7   4   6      137.96      132.83      6.05 o 
  -6   4   6       31.42       29.30      3.41 o 
  -5   4   6      839.79      807.66     12.27 o 
  -4   4   6        5.81        7.56      2.41 o 
  -3   4   6      579.77      566.91      7.81 o 
  -2   4   6       82.26       70.54      2.61 o 
  -1   4   6        2.57        2.98      1.30 o 
   0   4   6       16.39       23.00      1.89 o 
   1   4   6     3568.51     3615.71     31.24 o 
   2   4   6      369.74      371.11      5.66 o 
   3   4   6      332.57      336.61      7.65 o 
   4   4   6       46.77       54.69      3.97 o 
   5   4   6      150.93      152.43      5.94 o 
   6   4   6      114.30       96.61      4.88 o 
   7   4   6      234.06      229.78      9.34 o 
  -8   5   6      163.24      176.95     22.03 o 
  -7   5   6        1.88       -0.92      2.83 o 
  -6   5   6      199.69      193.45      6.42 o 
  -5   5   6     1604.69     1577.41     19.36 o 
  -4   5   6      482.36      449.79      8.61 o 
  -3   5   6      549.63      537.94      9.85 o 
  -2   5   6      126.73      115.55      3.17 o 
  -1   5   6     1181.96     1145.13     11.03 o 
   0   5   6     2164.60     2098.28     22.35 o 
   1   5   6     1899.80     1821.08     17.40 o 
   2   5   6      416.80      429.03      6.67 o 
   3   5   6        7.48        8.43      2.40 o 
   4   5   6      950.23      920.17     14.68 o 
   5   5   6     1788.15     1779.10     30.98 o 
   6   5   6      367.54      362.20      8.56 o 
   7   5   6       47.41       49.80      4.45 o 
  -8   6   6        5.55        9.48      5.13 o 
  -7   6   6      141.24      136.77      6.28 o 
  -6   6   6       11.76       12.64      3.10 o 
  -5   6   6        6.79        8.72      2.57 o 
  -4   6   6      659.00      647.51     10.34 o 
  -3   6   6      720.51      669.39     25.14 o 
  -2   6   6      169.48      159.80      3.69 o 
  -1   6   6      459.58      491.09      8.12 o 
   0   6   6     1510.37     1499.24     17.18 o 
   1   6   6     1480.63     1467.41     16.79 o 
   2   6   6      116.82      110.03      3.84 o 
   3   6   6      114.19      104.41      4.81 o 
   4   6   6      844.87      875.18     14.17 o 
   5   6   6        3.34        7.52      3.58 o 
   6   6   6      137.41      132.25      7.43 o 
   7   6   6       68.80       67.50      5.79 o 
  -8   7   6       45.12       56.88     10.60 o 
  -7   7   6        2.26        0.02      4.74 o 
  -6   7   6      634.34      667.68     11.67 o 
  -5   7   6        1.75        6.51      2.57 o 
  -4   7   6     1522.30     1497.81     18.16 o 
  -3   7   6      227.92      241.32      6.23 o 
  -2   7   6      511.69      483.49      6.43 o 
  -1   7   6       24.45       27.59      2.05 o 
   0   7   6     5269.55     5099.67     43.34 o 
   1   7   6      235.79      244.33      9.28 o 
   2   7   6      400.06      395.37      7.00 o 
   3   7   6       98.79       89.09      5.43 o 
   4   7   6     1371.72     1264.18     23.05 o 
   5   7   6        5.92       10.61      5.02 o 
   6   7   6      264.59      244.22      9.31 o 
   7   7   6       10.11       13.53      3.95 o 
  -7   8   6        9.57       15.07      4.37 o 
  -6   8   6        1.01        6.16      3.52 o 
  -5   8   6      113.12      117.49      5.91 o 
  -4   8   6      862.05      836.96     12.28 o 
  -3   8   6       47.65       51.27      2.98 o 
  -2   8   6        1.75        2.10      1.34 o 
  -1   8   6     1805.78     1765.09     15.87 o 
   0   8   6      226.77      217.11      4.73 o 
   1   8   6       15.89       19.23      2.32 o 
   2   8   6     2281.20     2246.13     51.82 o 
   3   8   6        3.16        0.33      4.18 o 
   4   8   6      135.30      123.85     13.11 o 
   5   8   6      239.79      226.16      8.43 o 
   6   8   6      472.24      479.98     24.54 o 
   7   8   6        7.78        3.57      4.74 o 
  -7   9   6      287.01      312.66     12.97 o 
  -6   9   6      382.18      377.78     10.87 o 
  -5   9   6      366.96      366.96     12.89 o 
  -4   9   6      145.05      141.70      8.43 o 
  -3   9   6      262.16      269.48      6.53 o 
  -2   9   6      454.28      435.25      6.69 o 
  -1   9   6     2358.59     2331.18     22.26 o 
   0   9   6      607.27      609.81      8.34 o 
   1   9   6      949.41      933.93     13.09 o 
   2   9   6      292.63      298.71      6.84 o 
   3   9   6       51.54      -95.36     95.36 o 
   4   9   6       31.18       24.39      8.64 o 
   5   9   6      301.74      277.75      9.37 o 
   6   9   6       43.25       34.75      5.08 o 
  -7  10   6       47.40       54.36      5.82 o 
  -6  10   6       10.02       12.35      4.02 o 
  -5  10   6      198.53      192.12      7.83 o 
  -4  10   6       42.46       39.31      4.27 o 
  -3  10   6      556.85      549.50      9.47 o 
  -2  10   6       76.10       73.98      3.88 o 
  -1  10   6      201.87      203.63      4.90 o 
   0  10   6       38.22       38.27      2.61 o 
   1  10   6      305.46      317.03      5.83 o 
   2  10   6       10.01       11.73      3.79 o 
   3  10   6      243.71      287.28     11.19 o 
   4  10   6      121.32      115.89      6.12 o 
   5  10   6      175.21      161.32      7.57 o 
   6  10   6      110.11      101.02     25.52 o 
  -7  11   6       81.68       74.01      6.54 o 
  -6  11   6       21.21       28.31      4.81 o 
  -5  11   6      605.94      627.55     13.73 o 
  -4  11   6       22.43       20.52      6.81 o 
  -3  11   6      174.84      166.80      6.72 o 
  -2  11   6      699.91      667.17     10.42 o 
  -1  11   6      710.66      705.73     11.11 o 
   0  11   6      323.36      298.63      6.78 o 
   1  11   6     1076.26     1054.01     14.14 o 
   2  11   6      493.59      498.82     10.01 o 
   3  11   6      496.88      501.28     13.12 o 
   4  11   6       52.19       45.71     26.03 o 
   5  11   6      186.29      187.06     11.71 o 
   6  11   6       55.75       63.64      5.61 o 
  -6  12   6       35.59       31.79      4.89 o 
  -5  12   6        2.99        7.57      3.76 o 
  -4  12   6       25.31       22.67      5.13 o 
  -3  12   6       90.97       85.54      7.29 o 
  -2  12   6      396.24      394.62      9.60 o 
  -1  12   6        2.77        1.17      2.30 o 
   0  12   6       19.68       19.11      2.63 o 
   1  12   6      214.62      217.88      5.91 o 
   2  12   6      898.38      888.45     27.20 o 
   3  12   6       83.84       86.55     12.80 o 
   4  12   6       44.58       35.79     71.94 o 
   5  12   6      112.22       97.79     95.08 o 
  -6  13   6       72.86       76.98     11.99 o 
  -5  13   6      219.23      225.75     11.59 o 
  -4  13   6      355.90      382.42     13.99 o 
  -3  13   6       42.05       46.87      6.10 o 
  -2  13   6      834.68      813.62     23.92 o 
  -1  13   6        6.16        9.35      2.95 o 
   0  13   6      113.22      111.98      4.96 o 
   1  13   6      537.74      545.14     15.05 o 
   2  13   6      935.58      920.94     21.01 o 
   3  13   6       99.13      100.11      5.63 o 
   4  13   6      101.42      101.43     15.39 o 
   5  13   6      264.93      258.97      9.43 o 
  -5  14   6       43.27       39.08      6.89 o 
  -4  14   6      166.23      169.43     10.44 o 
  -3  14   6       20.57       13.87      4.52 o 
  -2  14   6        2.94        3.38      3.73 o 
  -1  14   6      146.32      147.95      6.32 o 
   0  14   6       47.65       61.34      4.59 o 
   1  14   6        4.70       -1.43      2.30 o 
   2  14   6       96.29      105.35      5.46 o 
   3  14   6        5.52        9.97      6.68 o 
   4  14   6      100.07       85.93      8.55 o 
   5  14   6       14.24       17.39      4.11 o 
  -5  15   6        2.99        4.94      5.31 o 
  -4  15   6      327.03      354.69     20.08 o 
  -3  15   6      196.40      196.63     11.15 o 
  -2  15   6       44.63       50.55      6.27 o 
  -1  15   6       74.64       72.10      5.17 o 
   0  15   6      601.45      595.06     12.23 o 
   1  15   6       44.82       49.67      4.05 o 
   2  15   6       86.55       88.18      5.30 o 
   3  15   6       80.69       70.34      4.94 o 
   4  15   6      233.52      232.15     39.00 o 
  -4  16   6      113.30       93.97      9.07 o 
  -3  16   6       46.68       36.81      6.31 o 
  -2  16   6       24.01       20.82      5.31 o 
  -1  16   6      385.59      355.51     13.74 o 
   0  16   6        1.97        0.98      3.03 o 
   1  16   6       34.23       35.54      4.10 o 
   2  16   6       84.77       85.57      4.92 o 
   3  16   6       53.03       43.99      4.43 o 
  -3  17   6       60.81       58.60      7.49 o 
  -2  17   6        0.38       -0.82      3.73 o 
  -1  17   6      174.06      167.49     11.15 o 
   0  17   6        0.57       -2.99      2.99 o 
   1  17   6      185.93      174.01      7.29 o 
   2  17   6        3.26        1.18      3.48 o 
   3  17   6       40.23       40.15      8.36 o 
  -2  18   6        5.31       12.83      5.13 o 
  -1  18   6       20.48       17.97      5.31 o 
   0  18   6       53.51       67.43      7.29 o 
   1  18   6       29.63       36.90      4.51 o 
  -7   0   7      193.38      202.71     13.38 o 
  -5   0   7       81.18       87.83      9.76 o 
  -3   0   7     5988.47     5632.39     75.69 o 
  -1   0   7      355.45      400.53      8.97 o 
   1   0   7     4874.54     4979.99     55.81 o 
   3   0   7     4409.74     4404.23     66.92 o 
   5   0   7       67.30       76.66      7.81 o 
   7   0   7      933.75      882.51     37.36 o 
  -8   1   7        2.92        6.76      5.30 o 
  -7   1   7       66.41       66.78      4.96 o 
  -6   1   7      125.99      119.93      5.64 o 
  -5   1   7     1100.02     1047.66     14.95 o 
  -4   1   7      159.72      154.22      5.68 o 
  -3   1   7      634.64      620.15     10.09 o 
  -2   1   7      199.87      189.91      3.79 o 
  -1   1   7     1117.61     1067.57     10.37 o 
   0   1   7       76.26       71.07      4.54 o 
   1   1   7     2706.99     2725.31     24.68 o 
   2   1   7      871.29      845.63      9.27 o 
   3   1   7       12.22       16.81      2.52 o 
   4   1   7       25.02       26.11      2.99 o 
   5   1   7      525.41      526.23     10.03 o 
   6   1   7       53.83       42.93      4.00 o 
   7   1   7      278.78      281.91      8.37 o 
  -8   2   7      194.79      213.10     10.65 o 
  -7   2   7       31.82       27.77      4.19 o 
  -6   2   7        0.60       -1.09      2.64 o 
  -5   2   7       63.84       50.45      4.35 o 
  -4   2   7      306.72      288.55      6.94 o 
  -3   2   7      406.95      373.87      7.48 o 
  -2   2   7     3432.57     3400.44     28.13 o 
  -1   2   7      207.34      201.41      3.95 o 
   0   2   7      125.63      146.60      3.94 o 
   1   2   7      705.24      670.90      8.51 o 
   2   2   7     2813.10     2789.67     28.32 o 
   3   2   7      708.36      713.59     12.27 o 
   4   2   7      122.82      108.00      4.58 o 
   5   2   7       52.85       49.76      4.27 o 
   6   2   7      842.87      858.62     14.22 o 
   7   2   7      174.97      186.45      7.13 o 
  -8   3   7       51.81       50.19      6.50 o 
  -7   3   7       28.76       27.56      3.94 o 
  -6   3   7       70.34       66.77      4.62 o 
  -5   3   7      111.23       92.34      4.78 o 
  -4   3   7     2075.06     2041.11     29.12 o 
  -3   3   7      301.90      304.13      6.81 o 
  -2   3   7      564.43      568.29      7.26 o 
  -1   3   7       11.12       10.07      1.91 o 
   0   3   7     2256.28     2199.03     20.66 o 
   1   3   7     1573.51     1537.92     15.55 o 
   2   3   7     1035.28     1026.48     12.90 o 
   3   3   7      811.75      813.43     29.79 o 
   4   3   7      195.91      192.33      6.37 o 
   5   3   7      550.43      523.14     10.12 o 
   6   3   7      398.06      386.32      9.20 o 
   7   3   7        0.52       -1.48      2.90 o 
  -8   4   7       52.18       51.25      5.68 o 
  -7   4   7        7.32        0.39      3.06 o 
  -6   4   7       59.69       55.30      4.38 o 
  -5   4   7        0.28       -1.01      2.31 o 
  -4   4   7     1062.24     1042.82     17.35 o 
  -3   4   7       30.21       30.57      3.11 o 
  -2   4   7      301.26      294.33      5.35 o 
  -1   4   7       28.51       17.17      1.84 o 
   0   4   7     2339.53     2357.50     25.19 o 
   1   4   7      611.82      569.44      7.73 o 
   2   4   7     1460.89     1432.11     16.81 o 
   3   4   7      289.99      281.69      9.45 o 
   4   4   7      572.83      589.16     11.53 o 
   5   4   7      110.59      101.51      5.23 o 
   6   4   7      334.30      355.78     12.96 o 
   7   4   7        8.43        2.61      3.06 o 
  -8   5   7      121.78      126.01      7.49 o 
  -7   5   7      139.85      124.43      6.05 o 
  -6   5   7        4.95        4.25      2.88 o 
  -5   5   7      182.67      187.90      5.94 o 
  -4   5   7     1651.26     1622.84     19.72 o 
  -3   5   7      254.57      242.71      6.44 o 
  -2   5   7       20.02       17.01      1.99 o 
  -1   5   7      414.93      420.12      6.04 o 
   0   5   7     1529.30     1457.71     17.26 o 
   1   5   7      364.77      343.04      6.76 o 
   2   5   7      168.79      171.50      4.86 o 
   3   5   7        2.70        6.47      2.81 o 
   4   5   7      544.58      502.95     10.50 o 
   5   5   7      221.60      227.62      9.88 o 
   6   5   7      270.11      265.91      9.35 o 
   7   5   7        7.12        8.58      5.08 o 
  -8   6   7      106.32      108.52      7.41 o 
  -7   6   7       36.61       32.35      5.88 o 
  -6   6   7       24.70       27.38      3.66 o 
  -5   6   7      478.97      475.58     10.38 o 
  -4   6   7      141.06      144.69      5.39 o 
  -3   6   7        9.19        3.87      2.66 o 
  -2   6   7       43.39       41.39      3.53 o 
  -1   6   7     1361.27     1337.01     12.99 o 
   0   6   7       32.28       48.14      3.20 o 
   1   6   7      526.62      520.30      8.66 o 
   2   6   7      912.49      895.69     12.02 o 
   3   6   7      862.57      865.75     17.90 o 
   4   6   7        0.51        1.56      3.08 o 
   5   6   7      480.56      479.64     13.41 o 
   6   6   7      119.87      120.36      7.48 o 
   7   6   7      105.25       95.53      6.61 o 
  -7   7   7       29.49       29.95      4.89 o 
  -6   7   7        2.74        2.24      3.05 o 
  -5   7   7      379.86      389.81      8.63 o 
  -4   7   7       47.95       48.70      3.84 o 
  -3   7   7      433.34      424.06      8.09 o 
  -2   7   7       12.77       13.41      1.90 o 
  -1   7   7      304.97      317.53      5.30 o 
   0   7   7      253.50      268.13      5.52 o 
   1   7   7     1632.42     1602.17     20.36 o 
   2   7   7        1.50       -0.94      1.85 o 
   3   7   7      200.60      211.80     17.29 o 
   4   7   7       31.51       23.86      4.04 o 
   5   7   7      367.88      357.46     11.31 o 
   6   7   7       17.04       22.61      4.58 o 
  -7   8   7      211.01      203.32      9.05 o 
  -6   8   7       19.51       19.24      4.29 o 
  -5   8   7        1.21       14.07     10.28 o 
  -4   8   7       98.79      111.69      7.84 o 
  -3   8   7     1117.17     1096.90     14.62 o 
  -2   8   7      251.63      253.50      5.19 o 
  -1   8   7       74.15       80.52      3.55 o 
   0   8   7      928.24      933.19     11.35 o 
   1   8   7     1026.30     1019.03     13.58 o 
   2   8   7       84.14       88.49     18.05 o 
   3   8   7      369.37      391.29     11.12 o 
   4   8   7     1085.42     1073.55     34.58 o 
   5   8   7       80.76       81.88     10.04 o 
   6   8   7        3.84        3.93      3.64 o 
  -7   9   7        0.96        2.30      4.29 o 
  -6   9   7      153.40      161.56      8.19 o 
  -5   9   7      116.92      112.88      6.62 o 
  -4   9   7      187.69      199.62      7.45 o 
  -3   9   7      142.99      142.59      6.47 o 
  -2   9   7      381.96      381.37      6.66 o 
  -1   9   7      228.45      222.82      4.63 o 
   0   9   7      392.89      395.16      6.79 o 
   1   9   7      583.74      551.23     12.80 o 
   2   9   7      283.94      280.43      6.43 o 
   3   9   7      113.82      103.36      6.48 o 
   4   9   7      261.56      237.18    151.13 o 
   5   9   7       36.06       23.47      6.41 o 
   6   9   7       55.74       47.53      5.61 o 
  -7  10   7       68.71       61.50      6.19 o 
  -6  10   7        1.51        3.84      3.91 o 
  -5  10   7       93.05       90.61      6.34 o 
  -4  10   7      219.43      228.52      8.10 o 
  -3  10   7      219.98      192.19      7.12 o 
  -2  10   7      850.19      832.45     12.20 o 
  -1  10   7       11.31       11.58      2.22 o 
   0  10   7        3.08        3.54      1.75 o 
   1  10   7       71.32       72.43      3.49 o 
   2  10   7     1276.15     1280.35     35.75 o 
   3  10   7       51.41       36.41     20.60 o 
   4  10   7       90.67       98.93     32.94 o 
   5  10   7        2.56        0.48      8.36 o 
   6  10   7      364.30      354.05     11.81 o 
  -6  11   7       96.49       89.73      6.84 o 
  -5  11   7        1.13        1.81      4.44 o 
  -4  11   7      174.69      186.16      9.75 o 
  -3  11   7       26.43       31.35      4.02 o 
  -2  11   7      247.48      235.14      6.20 o 
  -1  11   7      103.49      113.76      6.04 o 
   0  11   7      143.78      155.15      8.53 o 
   1  11   7        5.48        5.71      2.37 o 
   2  11   7      193.92      188.08      6.60 o 
   3  11   7      464.82      458.15     12.55 o 
   4  11   7       50.49       31.99     57.72 o 
   5  11   7       68.72       43.00     64.41 o 
  -6  12   7        0.60       -2.00      3.84 o 
  -5  12   7       30.60       29.92      4.77 o 
  -4  12   7      115.24      119.27      9.26 o 
  -3  12   7      203.51      210.83     10.65 o 
  -2  12   7       89.89       98.87      5.91 o 
  -1  12   7       14.21       17.11      3.46 o 
   0  12   7        5.37        5.91      2.48 o 
   1  12   7      539.97      522.42      9.58 o 
   2  12   7      717.16      706.51     11.54 o 
   3  12   7      174.53      161.34     31.72 o 
   4  12   7       61.52       39.10     90.62 o 
   5  12   7       70.56       71.39      6.53 o 
  -6  13   7        1.30        1.12      7.25 o 
  -5  13   7      146.85      138.04     10.31 o 
  -4  13   7      280.12      269.46     13.38 o 
  -3  13   7       88.10      103.67      8.47 o 
  -2  13   7      110.61      120.52      6.39 o 
  -1  13   7      239.55      227.73      7.63 o 
   0  13   7      389.79      368.27      8.85 o 
   1  13   7      637.64      642.33     20.85 o 
   2  13   7        0.24       -2.17      4.06 o 
   3  13   7      100.06       97.45      6.79 o 
   4  13   7        4.28        3.92     25.50 o 
   5  13   7        2.26       -0.28      3.61 o 
  -5  14   7      116.20      115.25     10.31 o 
  -4  14   7        4.11        1.95      4.73 o 
  -3  14   7      152.78      156.38     10.44 o 
  -2  14   7        6.11        8.45      3.44 o 
  -1  14   7      242.08      242.20      7.95 o 
   0  14   7        1.39        3.47      2.66 o 
   1  14   7      203.36      221.00      6.65 o 
   2  14   7        0.10       -2.49      2.49 o 
   3  14   7      185.46      186.98      8.81 o 
   4  14   7        0.46       -2.60     10.73 o 
  -4  15   7       47.23       46.05      7.29 o 
  -3  15   7      133.65      122.10     20.08 o 
  -2  15   7      108.77       99.59      8.47 o 
  -1  15   7       11.26        6.41      3.35 o 
   0  15   7        2.70       -2.03      3.24 o 
   1  15   7      252.89      256.28      9.58 o 
   2  15   7       40.23       38.90      4.39 o 
   3  15   7        8.75        6.16      6.13 o 
  -4  16   7        6.15       -0.78      5.58 o 
  -3  16   7       68.17       74.71      8.08 o 
  -2  16   7       71.04       65.54      7.89 o 
  -1  16   7        0.74       -0.83      2.99 o 
   0  16   7      313.75      318.08      9.43 o 
   1  16   7       57.01       64.98      5.25 o 
   2  16   7        1.01        1.23      3.14 o 
   3  16   7       46.14       39.00      5.74 o 
  -3  17   7        1.84        2.79      7.25 o 
  -2  17   7       44.50       41.77      8.64 o 
  -1  17   7        0.03        0.61      3.14 o 
   0  17   7      122.00      119.34      6.89 o 
   1  17   7        0.19       -2.15      3.10 o 
   2  17   7       34.11       28.44      7.81 o 
  -8   0   8      305.89      319.25     13.10 o 
  -6   0   8      222.99      193.35      9.51 o 
  -4   0   8      435.08      426.83     12.59 o 
  -2   0   8      853.73      797.07     13.66 o 
   0   0   8       52.76       50.12      3.81 o 
   2   0   8     6786.35     6745.11     92.84 o 
   4   0   8        8.93       14.95      3.80 o 
   6   0   8      994.69     1025.54     23.21 o 
  -8   1   8       23.72       28.62      4.45 o 
  -7   1   8       28.86       32.61      4.25 o 
  -6   1   8       18.06       16.94      3.31 o 
  -5   1   8        3.00        0.67      4.19 o 
  -4   1   8      942.08      931.75     13.77 o 
  -3   1   8        2.15        0.14      3.54 o 
  -2   1   8       14.39       12.00      2.04 o 
  -1   1   8       39.32       40.00      2.26 o 
   0   1   8      109.93      112.31      3.53 o 
   1   1   8       97.49      105.56      5.57 o 
   2   1   8     1070.42     1086.64     14.90 o 
   3   1   8       89.76       91.40      5.80 o 
   4   1   8       93.42       85.68      4.73 o 
   5   1   8       16.82       16.79      3.01 o 
   6   1   8      193.62      193.16      6.92 o 
   7   1   8       43.95       44.43      5.71 o 
  -8   2   8       60.67       50.79      5.00 o 
  -7   2   8      280.48      277.69      8.41 o 
  -6   2   8      134.39      120.84      6.01 o 
  -5   2   8       11.70       12.84      3.02 o 
  -4   2   8      136.73      122.83      5.35 o 
  -3   2   8     4172.71     4038.80     40.49 o 
  -2   2   8      694.10      685.80     10.63 o 
  -1   2   8      291.80      310.78      8.16 o 
   0   2   8      503.83      500.89      7.51 o 
   1   2   8      907.40      898.20     10.80 o 
   2   2   8      891.15      896.43     16.23 o 
   3   2   8     1185.85     1200.69     16.28 o 
   4   2   8      437.67      429.79      8.93 o 
   5   2   8      295.30      299.94      7.98 o 
   6   2   8       20.10       22.06      3.66 o 
   7   2   8      243.78      243.15      8.22 o 
  -8   3   8        1.01        2.27      3.69 o 
  -7   3   8        2.28        1.90      3.41 o 
  -6   3   8        8.60        5.02      2.92 o 
  -5   3   8      100.92       95.22      5.11 o 
  -4   3   8      487.97      459.48      9.18 o 
  -3   3   8      477.65      470.94     12.72 o 
  -2   3   8      489.96      486.65      9.90 o 
  -1   3   8       10.81        6.76      1.88 o 
   0   3   8      259.99      260.91      7.97 o 
   1   3   8     1417.00     1419.56     14.99 o 
   2   3   8       17.08       23.23      3.10 o 
   3   3   8      105.02      114.72      5.25 o 
   4   3   8      113.22      107.83      5.18 o 
   5   3   8       43.31       44.30      4.35 o 
   6   3   8       10.54        5.03      2.92 o 
  -7   4   8       33.32       36.50      4.36 o 
  -6   4   8       25.88       18.03      3.61 o 
  -5   4   8      112.26      117.23      5.88 o 
  -4   4   8        0.33        3.76      5.51 o 
  -3   4   8     1923.13     1845.38     21.58 o 
  -2   4   8        4.36        7.42      2.02 o 
  -1   4   8     1838.64     1778.47     16.63 o 
   0   4   8        0.69        2.59      2.12 o 
   1   4   8        6.33        8.14      2.22 o 
   2   4   8      189.85      186.93      7.68 o 
   3   4   8     3884.91     3814.03     71.94 o 
   4   4   8       30.10       33.71      3.65 o 
   5   4   8      209.14      247.13      7.25 o 
   6   4   8      144.17      137.48      7.96 o 
  -7   5   8        0.21        0.14      3.23 o 
  -6   5   8        4.60        8.02      3.54 o 
  -5   5   8      122.52      125.79      5.76 o 
  -4   5   8      456.41      460.99      9.18 o 
  -3   5   8      866.73      834.04     12.61 o 
  -2   5   8        0.60        1.26      1.83 o 
  -1   5   8       89.89       89.45      3.37 o 
   0   5   8       65.52       65.60      3.73 o 
   1   5   8      969.50      926.29     12.90 o 
   2   5   8      105.01      101.73      6.37 o 
   3   5   8        1.09       -3.08      3.08 o 
   4   5   8       13.24       12.27      3.99 o 
   5   5   8       33.04       29.85      4.93 o 
   6   5   8        7.41        4.28      3.64 o 
  -7   6   8       93.10       91.08      5.77 o 
  -6   6   8      277.66      280.10      8.03 o 
  -5   6   8       31.99       40.87      3.93 o 
  -4   6   8      122.87      123.77      5.37 o 
  -3   6   8      330.80      311.10      8.61 o 
  -2   6   8     1416.44     1416.20     20.05 o 
  -1   6   8       87.41       79.50      3.30 o 
   0   6   8     1488.71     1463.80     15.98 o 
   1   6   8       35.31       36.42      3.02 o 
   2   6   8      404.21      423.04      9.47 o 
   3   6   8      764.34      748.75     16.97 o 
   4   6   8     2025.17     1941.28     47.12 o 
   5   6   8        1.17        1.32      3.64 o 
   6   6   8        7.01        4.45      3.64 o 
  -7   7   8        1.36       -3.22      3.91 o 
  -6   7   8        4.16        1.72      2.98 o 
  -5   7   8        0.34       -1.60      2.48 o 
  -4   7   8      485.76      473.82      9.46 o 
  -3   7   8       33.89       34.87      3.41 o 
  -2   7   8      206.32      210.51      6.05 o 
  -1   7   8       59.05       61.03      3.03 o 
   0   7   8      127.43      130.43      4.94 o 
   1   7   8        1.48        4.54      2.10 o 
   2   7   8      177.68      173.81      7.40 o 
   3   7   8       11.66        9.58      3.54 o 
   4   7   8       11.57        8.03      5.30 o 
   5   7   8      141.21      155.17      8.43 o 
   6   7   8       31.10       27.83      5.03 o 
  -7   8   8        4.18        3.77      4.07 o 
  -6   8   8        5.93        1.35      3.84 o 
  -5   8   8      393.99      378.09     10.80 o 
  -4   8   8      181.70      188.21      6.36 o 
  -3   8   8       36.24       33.70      3.44 o 
  -2   8   8     2008.49     2010.14     20.14 o 
  -1   8   8     1113.80     1124.11     12.14 o 
   0   8   8       16.17       16.21      2.74 o 
   1   8   8      121.08      126.08      4.82 o 
   2   8   8     1639.72     1689.04     23.88 o 
   3   8   8       68.16       76.89      6.31 o 
   4   8   8      301.31      292.23     10.62 o 
   5   8   8      159.41      173.43      8.93 o 
   6   8   8       83.41       73.22      6.98 o 
  -7   9   8       35.23       43.25      7.62 o 
  -6   9   8        9.00       10.74      4.48 o 
  -5   9   8      162.99      166.87      8.00 o 
  -4   9   8      139.09      140.92      7.10 o 
  -3   9   8      112.98      117.56      6.56 o 
  -2   9   8       21.72       22.25      2.58 o 
  -1   9   8       40.00       37.49      2.62 o 
   0   9   8        1.82        3.93      2.03 o 
   1   9   8       88.18       82.24      4.31 o 
   2   9   8      944.99      922.59     15.80 o 
   3   9   8      169.03      162.40      7.98 o 
   4   9   8       50.72       62.57      5.99 o 
   5   9   8       11.18        6.63      4.11 o 
  -6  10   8        9.97        8.07      4.42 o 
  -5  10   8       50.38       45.56      5.32 o 
  -4  10   8       11.28       10.25      3.51 o 
  -3  10   8      836.19      861.02     16.15 o 
  -2  10   8      474.87      463.15      9.00 o 
  -1  10   8      219.42      221.64      5.66 o 
   0  10   8      219.68      225.82      5.59 o 
   1  10   8     1477.70     1489.60     18.69 o 
   2  10   8       67.65       69.99      5.00 o 
   3  10   8      484.33      478.25     17.29 o 
   4  10   8        1.10       -3.09      8.36 o 
   5  10   8      182.10      175.47     16.17 o 
  -6  11   8       83.33       82.08      7.05 o 
  -5  11   8      187.26      174.30      8.46 o 
  -4  11   8      132.93      126.24      7.17 o 
  -3  11   8      236.04      237.38      8.45 o 
  -2  11   8      500.67      474.23     11.27 o 
  -1  11   8       18.55       18.53      3.10 o 
   0  11   8       19.54       17.27      3.22 o 
   1  11   8      125.82      130.09      5.53 o 
   2  11   8      199.35      177.36      6.84 o 
   3  11   8       55.46       53.31      5.81 o 
   4  11   8       53.24       27.56     64.13 o 
   5  11   8       29.03       29.70      6.69 o 
  -5  12   8       19.15       26.96      9.20 o 
  -4  12   8      154.09      171.53     13.38 o 
  -3  12   8      213.20      220.06     11.71 o 
  -2  12   8      134.85      142.08      6.89 o 
  -1  12   8       13.17       15.72      3.16 o 
   0  12   8      165.96      162.46      5.98 o 
   1  12   8      120.05      122.94      5.44 o 
   2  12   8      507.26      524.55     11.83 o 
   3  12   8      427.19      416.48     22.03 o 
   4  12   8       13.87        8.79      4.08 o 
  -5  13   8        2.70        6.01      5.23 o 
  -4  13   8        0.49       -0.56      4.34 o 
  -3  13   8       37.66       45.09      6.50 o 
  -2  13   8       98.93      102.11      6.39 o 
  -1  13   8       33.22       31.08      3.62 o 
   0  13   8      259.63      263.45      7.53 o 
   1  13   8      206.25      221.40      6.91 o 
   2  13   8       11.30       11.71      4.47 o 
   3  13   8       23.24       22.31      4.99 o 
   4  13   8        9.62        2.50      4.04 o 
  -4  14   8      138.72      135.34     10.62 o 
  -3  14   8       19.30       20.06      5.86 o 
  -2  14   8      264.26      267.79      9.02 o 
  -1  14   8        0.11       -0.74      3.07 o 
   0  14   8      408.80      406.72      9.40 o 
   1  14   8      120.02      120.74      7.41 o 
   2  14   8      136.03      139.48      6.81 o 
   3  14   8       24.38       29.67      5.31 o 
  -4  15   8       25.38       28.15      6.50 o 
  -3  15   8        7.47        6.13      6.13 o 
  -2  15   8        2.37       -0.14      3.51 o 
  -1  15   8       27.99       21.66      4.07 o 
   0  15   8       83.72       78.11      5.82 o 
   1  15   8        5.72        3.81      2.95 o 
   2  15   8        2.79       -0.53      3.22 o 
   3  15   8        8.62        4.95      4.74 o 
  -3  16   8        8.45        7.25      7.25 o 
  -2  16   8       55.90       65.79      7.89 o 
  -1  16   8      233.52      249.66     10.48 o 
   0  16   8        0.29       -1.15      3.42 o 
   1  16   8       56.61       62.23      4.91 o 
   2  16   8       49.97       61.05      5.51 o 
  -1  17   8       25.05       30.84      7.53 o 
   0  17   8       13.40       14.50      5.13 o 
  -7   0   9      796.68      771.38     20.17 o 
  -5   0   9       14.74       15.37      4.52 o 
  -3   0   9      987.74     1000.18     27.05 o 
  -1   0   9     1856.82     1900.01     35.24 o 
   1   0   9     1482.89     1552.88     21.74 o 
   3   0   9      235.77      245.85      9.59 o 
   5   0   9      752.58      750.10     18.67 o 
  -7   1   9       42.65       43.30      4.77 o 
  -6   1   9       17.78       18.71      3.71 o 
  -5   1   9        0.61        0.98      2.83 o 
  -4   1   9        2.01        0.14      2.51 o 
  -3   1   9      293.19      310.20      7.52 o 
  -2   1   9      120.28      115.20      5.05 o 
  -1   1   9        5.12       -0.57      2.00 o 
   0   1   9      134.80      126.68      4.45 o 
   1   1   9        0.63        1.35      1.70 o 
   2   1   9      184.63      198.33      6.60 o 
   3   1   9        2.09        2.63      2.29 o 
   4   1   9        4.74        5.66      2.64 o 
   5   1   9      240.73      244.43      7.48 o 
   6   1   9       21.59       21.39      3.87 o 
  -7   2   9      333.02      317.29     15.62 o 
  -6   2   9       71.33       75.04      5.87 o 
  -5   2   9      161.50      151.08      6.14 o 
  -4   2   9      474.65      447.15      9.37 o 
  -3   2   9       63.19       59.35      4.11 o 
  -2   2   9     1476.68     1436.73     18.04 o 
  -1   2   9     2760.01     2696.38     29.94 o 
   0   2   9      481.59      474.09      8.76 o 
   1   2   9      178.22      171.56      5.25 o 
   2   2   9     2547.39     2621.86     31.87 o 
   3   2   9      267.89      274.45      7.32 o 
   4   2   9      435.35      450.78      9.61 o 
   5   2   9      256.78      253.69      7.65 o 
   6   2   9      173.28      179.56      7.20 o 
  -7   3   9        0.00        5.43      3.73 o 
  -6   3   9       45.95       39.03      4.43 o 
  -5   3   9        7.82        8.12      2.85 o 
  -4   3   9        5.91       10.45      2.90 o 
  -3   3   9       59.78       54.85      3.98 o 
  -2   3   9      255.42      266.75      6.87 o 
  -1   3   9      149.08      134.22      4.21 o 
   0   3   9      149.82      141.87      5.96 o 
   1   3   9      226.98      226.86      6.09 o 
   2   3   9       74.26       70.88      9.20 o 
   3   3   9        0.17        1.95      2.72 o 
   4   3   9        1.00        1.34      2.54 o 
   5   3   9       19.76       12.53      3.78 o 
   6   3   9        4.93        4.78      3.86 o 
  -7   4   9       15.10       10.62      3.86 o 
  -6   4   9      428.55      440.67     10.13 o 
  -5   4   9        3.92        2.29      2.77 o 
  -4   4   9      125.71      118.75      6.84 o 
  -3   4   9      340.63      333.12      7.76 o 
  -2   4   9     2176.61     2142.80     24.30 o 
  -1   4   9        1.17       12.72      6.04 o 
   0   4   9      415.07      401.07      8.09 o 
   1   4   9      136.02      137.24      5.00 o 
   2   4   9      603.32      596.39     19.52 o 
   3   4   9       14.83       13.19      3.94 o 
   4   4   9     2087.49     2066.02     34.01 o 
   5   4   9       52.90       54.93      5.45 o 
   6   4   9       18.72       25.65      4.53 o 
  -7   5   9        0.10        4.36      3.73 o 
  -6   5   9      137.51      121.17      6.19 o 
  -5   5   9       39.80       39.62      4.22 o 
  -4   5   9       27.52       34.65      3.78 o 
  -3   5   9      231.88      221.93      6.52 o 
  -2   5   9       29.48       28.92      3.25 o 
  -1   5   9        0.51       -0.55      1.84 o 
   0   5   9       56.00       51.12      3.63 o 
   1   5   9       17.29       16.30      2.65 o 
   2   5   9       34.05       37.22      6.69 o 
   3   5   9       90.21       86.84      6.81 o 
   4   5   9       11.36       11.32      4.08 o 
   5   5   9        4.44        2.00      3.20 o 
   6   5   9        7.26        9.82      4.13 o 
  -7   6   9      188.67      175.66     10.78 o 
  -6   6   9       65.98       56.97      5.01 o 
  -5   6   9      234.39      237.45      7.51 o 
  -4   6   9        2.28        2.64      2.66 o 
  -3   6   9      164.20      169.22      5.94 o 
  -2   6   9      506.53      485.91      9.35 o 
  -1   6   9     2478.75     2499.70     22.49 o 
   0   6   9       58.78       58.45      3.45 o 
   1   6   9       82.96       93.60      6.12 o 
   2   6   9      110.17      101.89      7.17 o 
   3   6   9     1749.09     1750.85     57.72 o 
   4   6   9      224.75      211.42      9.61 o 
   5   6   9      204.60      219.37     11.15 o 
   6   6   9        0.37        0.55      3.69 o 
  -7   7   9        0.24       -0.07      4.29 o 
  -6   7   9        1.41        2.09      3.31 o 
  -5   7   9       20.51       18.29      3.58 o 
  -4   7   9        4.23        1.10      2.71 o 
  -3   7   9      423.03      416.30      8.89 o 
  -2   7   9      301.90      309.79      7.43 o 
  -1   7   9      118.74      119.83      4.16 o 
   0   7   9      151.11      143.01      4.71 o 
   1   7   9       26.57       22.88      3.00 o 
   2   7   9       44.27       47.78      5.37 o 
   3   7   9       17.12       17.34      7.53 o 
   4   7   9        6.15       -0.58      3.61 o 
   5   7   9       25.19       19.87      4.99 o 
  -6   8   9       73.36       81.25      6.88 o 
  -5   8   9        9.23        4.87      3.81 o 
  -4   8   9       88.91       92.90      5.30 o 
  -3   8   9      823.42      822.25     13.11 o 
  -2   8   9       68.34       79.03      3.96 o 
  -1   8   9      445.02      448.66      7.23 o 
   0   8   9      472.75      477.63      8.27 o 
   1   8   9      221.02      228.21      7.04 o 
   2   8   9       21.64       28.47      4.81 o 
   3   8   9      897.86      881.74     19.85 o 
   4   8   9      242.32      217.36      9.87 o 
   5   8   9       65.80       61.06      6.48 o 
  -6   9   9       42.36       40.66      5.64 o 
  -5   9   9       81.81       79.51      6.45 o 
  -4   9   9       14.55       10.04      3.86 o 
  -3   9   9       79.91       90.37      6.07 o 
  -2   9   9       91.59       81.86      4.78 o 
  -1   9   9      105.06      103.00      4.03 o 
   0   9   9        7.47        6.90      2.37 o 
   1   9   9        4.33        2.43      2.51 o 
   2   9   9      165.13      160.29      8.61 o 
   3   9   9      209.15      185.13      9.76 o 
   4   9   9       36.99       31.04      5.53 o 
   5   9   9       82.28       76.56      6.98 o 
  -6  10   9      164.15      159.48      9.13 o 
  -5  10   9       23.96       21.31      4.77 o 
  -4  10   9      123.77      137.27      9.75 o 
  -3  10   9        3.20        4.64      3.51 o 
  -2  10   9      509.85      521.40     10.07 o 
  -1  10   9       76.54       69.65      4.09 o 
   0  10   9      512.93      521.69      8.96 o 
   1  10   9        2.64        0.78      2.71 o 
   2  10   9      461.09      467.03     17.29 o 
   3  10   9        2.90        5.38      7.53 o 
   4  10   9      188.87      173.92      9.31 o 
  -5  11   9        1.68        6.72      4.09 o 
  -4  11   9        1.88        1.97      3.75 o 
  -3  11   9        7.21        9.36      3.84 o 
  -2  11   9       66.58       67.99      4.54 o 
  -1  11   9      160.29      162.28      6.11 o 
   0  11   9        2.96        3.41      2.57 o 
   1  11   9      256.02      249.39      7.26 o 
   2  11   9       36.87       34.02      7.53 o 
   3  11   9        2.75       -2.40      5.86 o 
   4  11   9       68.19       63.05      8.09 o 
  -5  12   9       51.55       54.24     11.15 o 
  -4  12   9        2.72       -3.27      7.25 o 
  -3  12   9      279.43      284.33     12.62 o 
  -2  12   9      257.73      278.47      9.19 o 
  -1  12   9        1.43        0.76      2.70 o 
   0  12   9      183.58      190.96      6.72 o 
   1  12   9      633.48      644.44     11.86 o 
   2  12   9       39.81       44.32      5.87 o 
   3  12   9        8.60        4.91      4.44 o 
   4  12   9      173.31      167.79      9.31 o 
  -4  13   9       48.66       50.44      7.68 o 
  -3  13   9        0.06        4.46      5.08 o 
  -2  13   9        0.75       -0.56      3.22 o 
  -1  13   9       38.59       30.55      4.99 o 
   0  13   9        5.80        7.07      2.99 o 
   1  13   9       69.78       69.14      4.82 o 
   2  13   9        0.65       -3.35      3.94 o 
   3  13   9        6.15        6.93      4.54 o 
  -4  14   9       81.28       83.27      9.07 o 
  -3  14   9      135.24      150.64     11.71 o 
  -2  14   9        5.26        4.46      4.73 o 
  -1  14   9      353.54      342.24     10.17 o 
   0  14   9        2.84        4.49      3.24 o 
   1  14   9      191.51      194.26     11.05 o 
   2  14   9       30.55       32.08      5.43 o 
  -3  15   9       21.54       22.31     12.27 o 
  -2  15   9       26.19       21.75      6.31 o 
  -1  15   9        1.39        0.10      3.61 o 
   0  15   9       48.95       51.88      4.71 o 
   1  15   9        1.19        1.76      3.62 o 
  -1  16   9       80.64       90.34     12.27 o 
   0  16   9      123.35      147.22     15.06 o 
  -6   0  10      417.64      414.00     14.20 o 
  -4   0  10      185.50      182.77     11.15 o 
  -2   0  10     1823.75     1789.53     30.64 o 
   0   0  10      882.64      931.61     20.62 o 
   2   0  10       31.70       28.25      6.97 o 
   4   0  10     1079.06     1099.44     38.76 o 
  -7   1  10        9.99        9.42      3.89 o 
  -6   1  10        4.44        5.68      3.48 o 
  -5   1  10       50.16       50.62      5.80 o 
  -4   1  10      125.45      122.04      5.94 o 
  -3   1  10        0.94       -1.47      2.41 o 
  -2   1  10      256.88      257.90      6.98 o 
  -1   1  10       11.52       10.50      2.33 o 
   0   1  10      813.56      850.48     13.82 o 
   1   1  10      148.52      146.18      4.93 o 
   2   1  10        0.61       -0.33      2.90 o 
   3   1  10      241.13      237.98      7.29 o 
   4   1  10       66.21       76.89      6.36 o 
   5   1  10      149.02      154.46      7.57 o 
  -7   2  10      150.42      144.09      7.34 o 
  -6   2  10      307.02      290.84      8.65 o 
  -5   2  10      114.44      113.40      6.09 o 
  -4   2  10        1.79        7.92      2.99 o 
  -3   2  10      115.17      121.28      5.96 o 
  -2   2  10      607.16      605.85     12.09 o 
  -1   2  10      378.08      377.88      6.93 o 
   0   2  10      487.53      479.88      9.96 o 
   1   2  10      976.55     1004.42     13.09 o 
   2   2  10        6.07        6.06      3.03 o 
   3   2  10      256.89      240.48      8.79 o 
   4   2  10      806.49      829.20     17.12 o 
   5   2  10      338.47      326.97     11.00 o 
  -7   3  10       27.29       28.27      4.57 o 
  -6   3  10       17.27       21.36      4.40 o 
  -5   3  10      112.85      104.56      5.81 o 
  -4   3  10       86.80       72.81      5.71 o 
  -3   3  10       14.54       11.02      2.92 o 
  -2   3  10       55.53       50.24      3.95 o 
  -1   3  10      194.29      188.93      6.76 o 
   0   3  10        5.64        1.92      2.42 o 
   1   3  10      100.43       99.38      7.00 o 
   2   3  10       37.60       46.43      4.73 o 
   3   3  10       10.46        5.15      3.48 o 
   4   3  10        0.44       -3.30      3.30 o 
   5   3  10      270.17      282.08     10.07 o 
  -7   4  10       85.27       93.66      6.24 o 
  -6   4  10        0.33        0.04      3.39 o 
  -5   4  10      362.85      355.97      8.99 o 
  -4   4  10      288.14      272.58      9.25 o 
  -3   4  10      213.89      197.42      6.51 o 
  -2   4  10       14.77       14.74      3.05 o 
  -1   4  10     2048.68     2048.59     21.93 o 
   0   4  10       11.94        5.06      2.41 o 
   1   4  10       42.52       39.90      4.16 o 
   2   4  10      104.22      107.86      7.68 o 
   3   4  10     1818.89     1822.76     33.21 o 
   4   4  10        1.88        2.36      3.51 o 
   5   4  10      151.34      142.22      8.01 o 
  -6   5  10       12.67       14.88      3.95 o 
  -5   5  10      104.98       92.38      5.72 o 
  -4   5  10       55.87       52.49      4.35 o 
  -3   5  10       87.22       91.72      5.24 o 
  -2   5  10       44.58       44.11      3.81 o 
  -1   5  10       97.81       98.11      4.63 o 
   0   5  10        5.51        6.72      2.35 o 
   1   5  10       83.76       90.69      5.63 o 
   2   5  10       37.32       48.50      5.81 o 
   3   5  10       35.21       35.76      5.43 o 
   4   5  10       26.94       22.81      4.32 o 
   5   5  10      119.16      129.71      7.99 o 
  -6   6  10      215.41      225.15      8.01 o 
  -5   6  10       42.44       40.01      4.35 o 
  -4   6  10      119.78      112.40      6.04 o 
  -3   6  10       57.71       48.31      4.11 o 
  -2   6  10      710.25      735.80     19.57 o 
  -1   6  10      227.10      233.92      8.67 o 
   0   6  10      409.57      423.42      7.97 o 
   1   6  10        4.41        3.61      3.07 o 
   2   6  10      165.47      157.32      8.68 o 
   3   6  10      252.57      236.54     12.55 o 
   4   6  10      608.58      645.62     17.48 o 
   5   6  10        9.17       13.78      3.99 o 
  -6   7  10       10.01        6.85      4.48 o 
  -5   7  10       35.91       32.49      4.22 o 
  -4   7  10        6.81        0.57      3.05 o 
  -3   7  10      155.12      158.01      6.25 o 
  -2   7  10        4.75        0.29      2.57 o 
  -1   7  10       38.84       40.91      3.31 o 
   0   7  10      172.90      164.62      6.28 o 
   1   7  10      102.81       98.68      7.62 o 
   2   7  10        1.32        3.75      4.04 o 
   3   7  10      281.94      298.54     24.82 o 
   4   7  10       74.09       84.03      8.92 o 
   5   7  10       62.99       59.10      6.93 o 
  -6   8  10       96.51      101.00      8.03 o 
  -5   8  10       90.72       96.84      7.14 o 
  -4   8  10       48.93       58.83      9.40 o 
  -3   8  10        7.03       11.44      3.13 o 
  -2   8  10      599.31      595.54     11.09 o 
  -1   8  10      362.54      381.23      7.47 o 
   0   8  10      526.27      521.75      9.26 o 
   1   8  10      147.77      154.62      9.82 o 
   2   8  10      313.28      327.98     11.90 o 
   3   8  10      171.74      160.43      8.81 o 
   4   8  10      297.64      306.55     12.55 o 
  -5   9  10       11.07       12.03      4.34 o 
  -4   9  10       54.27       48.43      5.49 o 
  -3   9  10        2.18        5.46      3.75 o 
  -2   9  10        5.38        6.51      3.75 o 
  -1   9  10        4.96        7.07      2.51 o 
   0   9  10      338.55      347.51      7.46 o 
   1   9  10       58.45       63.59      4.59 o 
   2   9  10      110.32      116.83      8.18 o 
   3   9  10       58.83       63.94     11.99 o 
   4   9  10       85.40       81.02      7.37 o 
  -5  10  10       87.22       69.55      9.56 o 
  -4  10  10        4.67        9.17      4.05 o 
  -3  10  10      283.34      300.35     10.01 o 
  -2  10  10        0.90       -3.10      3.10 o 
  -1  10  10      200.90      218.13     10.95 o 
   0  10  10       18.80       19.36      3.09 o 
   1  10  10      443.21      446.66     15.46 o 
   2  10  10        5.04       12.79      4.93 o 
   3  10  10      153.79      153.36      9.31 o 
   4  10  10       56.05       41.41      6.03 o 
  -5  11  10       25.77       24.43      4.99 o 
  -4  11  10        1.70        2.14      3.96 o 
  -3  11  10        0.09        0.08      3.84 o 
  -2  11  10       12.44       10.89      3.96 o 
  -1  11  10       28.51       26.41      4.34 o 
   0  11  10        5.38       12.73      3.78 o 
   1  11  10       84.03       79.00      7.67 o 
   2  11  10       98.74       92.04      8.18 o 
   3  11  10        0.16       -2.97      4.49 o 
  -4  12  10      135.43      143.55     11.23 o 
  -3  12  10       40.38       37.92      6.70 o 
  -2  12  10       76.85       81.30      8.28 o 
  -1  12  10      337.45      366.60     10.64 o 
   0  12  10      248.12      253.54      8.05 o 
   1  12  10        2.51        1.18      3.56 o 
   2  12  10      215.51      227.65     10.81 o 
   3  12  10       96.92       90.95      8.18 o 
  -3  13  10       18.49       22.38      8.09 o 
  -2  13  10        5.47        5.15      5.58 o 
  -1  13  10       11.74       11.57      4.37 o 
   0  13  10      102.26      104.63      5.91 o 
   1  13  10        4.35        3.59      3.56 o 
   2  13  10       14.84       15.22      5.03 o 
  -2  14  10       97.05      102.13      9.46 o 
  -1  14  10       81.08       67.50      5.97 o 
   0  14  10      271.53      280.74      8.68 o 
   1  14  10      111.79      119.84      8.03 o 
  -5   0  11      486.52      476.27     16.17 o 
  -3   0  11      170.22      182.75      9.44 o 
  -1   0  11      768.61      734.54     17.12 o 
   1   0  11      687.87      713.81     29.00 o 
   3   0  11       51.80       42.94     10.04 o 
   5   0  11      471.04      505.08     16.29 o 
  -6   1  11       10.30        5.21      3.86 o 
  -5   1  11      149.69      142.73      7.02 o 
  -4   1  11      218.33      205.02      7.65 o 
  -3   1  11        3.19       -1.44      2.59 o 
  -2   1  11       33.38       39.58      3.89 o 
  -1   1  11       33.71       34.99      3.53 o 
   0   1  11      293.07      293.44      8.14 o 
   1   1  11      963.31      949.83     29.00 o 
   2   1  11       37.28       27.70      6.31 o 
   3   1  11       75.36       61.51      5.74 o 
   4   1  11       68.33       67.65      7.58 o 
   5   1  11      430.09      473.66     13.53 o 
  -6   2  11       70.42       65.91      7.24 o 
  -5   2  11      272.75      276.38      8.52 o 
  -4   2  11       40.10       63.30      4.91 o 
  -3   2  11       17.28       12.32      3.27 o 
  -2   2  11       93.65       96.81      5.29 o 
  -1   2  11      573.57      574.81     10.58 o 
   0   2  11      732.01      753.49     13.34 o 
   1   2  11       27.50       26.52      6.43 o 
   2   2  11       81.76       81.54      6.07 o 
   3   2  11       61.37       79.98      6.27 o 
   4   2  11      158.92      166.00      9.16 o 
   5   2  11       99.35       90.93      8.29 o 
  -6   3  11        1.89        2.75      3.59 o 
  -5   3  11       37.83       33.42      5.55 o 
  -4   3  11      474.43      456.84     10.95 o 
  -3   3  11        0.64        0.60      2.64 o 
  -2   3  11        1.80        2.62      2.77 o 
  -1   3  11       48.54       41.56      4.99 o 
   0   3  11      233.21      231.46      7.40 o 
   1   3  11       50.13       50.02      5.12 o 
   2   3  11      584.15      595.93     15.20 o 
   3   3  11        0.07        0.87      3.52 o 
   4   3  11       92.84       98.38      7.22 o 
   5   3  11       13.69       10.39      4.28 o 
  -6   4  11      289.58      295.49      9.13 o 
  -5   4  11       21.94       19.25      3.95 o 
  -4   4  11        2.90        6.29      3.20 o 
  -3   4  11      148.54      147.21      6.48 o 
  -2   4  11      324.11      350.37      8.52 o 
  -1   4  11        1.55        2.84      2.77 o 
   0   4  11     1220.97     1253.06     18.03 o 
   1   4  11      120.55      130.07      8.92 o 
   2   4  11        9.10       16.22     13.68 o 
   3   4  11        0.18       -3.31      3.31 o 
   4   4  11      566.40      579.29     14.54 o 
  -6   5  11        5.06        8.03      3.83 o 
  -5   5  11        4.72        1.94      3.39 o 
  -4   5  11      164.10      152.24      6.80 o 
  -3   5  11       19.95       29.51      3.86 o 
  -2   5  11        2.74        0.53      2.85 o 
  -1   5  11       45.75       51.26      6.76 o 
   0   5  11       10.32        9.67      2.68 o 
   1   5  11       77.82       81.24      9.48 o 
   2   5  11      364.11      373.31     17.01 o 
   3   5  11      122.32      126.91      7.63 o 
   4   5  11        0.60        3.43      5.67 o 
  -6   6  11       83.39       74.57      7.81 o 
  -5   6  11      334.82      332.33     10.70 o 
  -4   6  11       42.58       34.32      4.29 o 
  -3   6  11       42.19       39.47      4.11 o 
  -2   6  11        1.32        3.26      2.75 o 
  -1   6  11      446.15      470.24      9.74 o 
   0   6  11      142.71      138.33      5.53 o 
   1   6  11       69.10       63.75      6.59 o 
   2   6  11        1.51       -1.67      4.18 o 
   3   6  11      129.43      140.06      9.61 o 
   4   6  11       22.36       20.50      4.56 o 
  -5   7  11       42.23       43.69      4.77 o 
  -4   7  11      105.69      103.00      6.09 o 
  -3   7  11      231.90      221.01      8.29 o 
  -2   7  11      198.37      207.75      6.99 o 
  -1   7  11       33.33       27.12      3.53 o 
   0   7  11       69.62       71.07      4.29 o 
   1   7  11      193.27      203.96     10.04 o 
   2   7  11       34.02       26.71      5.74 o 
   3   7  11      136.60      131.13      8.81 o 
   4   7  11       18.38       16.08     11.43 o 
  -5   8  11      108.03      104.35      7.91 o 
  -4   8  11       21.42       21.03      6.40 o 
  -3   8  11       23.37       26.19      4.08 o 
  -2   8  11       30.63       42.95      4.29 o 
  -1   8  11      266.79      273.04      7.91 o 
   0   8  11       41.84       45.21      3.72 o 
   1   8  11      232.04      246.20      8.92 o 
   2   8  11      255.82      253.40     11.48 o 
   3   8  11       23.26       20.52      5.49 o 
  -5   9  11       57.35       49.67      5.97 o 
  -4   9  11        5.54       15.58      4.71 o 
  -3   9  11       39.56       38.21      5.23 o 
  -2   9  11       42.65       37.69      5.15 o 
  -1   9  11       16.77       16.97      5.07 o 
   0   9  11      187.70      194.50      6.23 o 
   1   9  11      340.29      352.36     10.60 o 
   2   9  11       59.59       56.19      7.25 o 
   3   9  11       12.76        4.37      4.93 o 
  -4  10  11      138.57      153.32     10.64 o 
  -3  10  11      118.57      107.89      7.26 o 
  -2  10  11       27.40       29.45      5.02 o 
  -1  10  11       43.00       42.22      5.04 o 
   0  10  11      222.54      237.62      7.00 o 
   1  10  11       95.39       85.23      6.41 o 
   2  10  11      154.08      155.20     18.96 o 
   3  10  11       14.57       15.85      5.11 o 
  -4  11  11      112.72      112.53     14.22 o 
  -3  11  11        9.26       13.66      4.39 o 
  -2  11  11       32.53       25.68      4.61 o 
  -1  11  11       32.51       36.70      6.31 o 
   0  11  11      297.48      299.82     11.89 o 
   1  11  11        7.45        5.49      4.81 o 
   2  11  11       27.53       23.18      6.97 o 
  -3  12  11      214.23      217.16     12.42 o 
  -2  12  11       53.88       53.99      7.49 o 
  -1  12  11       31.56       32.97      6.50 o 
   0  12  11      198.29      203.97      8.42 o 
   1  12  11       28.09       34.46      6.59 o 
  -1  13  11       62.72       71.51     10.32 o 
   0  13  11        0.04        1.90      4.02 o 
  -4   0  12      171.49      180.46     11.43 o 
  -2   0  12        3.35       -1.23      3.88 o 
   0   0  12      503.00      570.72     16.48 o 
   2   0  12       12.24       17.85      8.36 o 
   4   0  12        7.05       -2.79      8.36 o 
  -5   1  12       80.06       71.60      5.72 o 
  -4   1  12      176.14      184.32      8.85 o 
  -3   1  12        7.16        3.27      4.35 o 
  -2   1  12      182.00      185.35     17.06 o 
  -1   1  12       16.40       15.81      3.20 o 
   0   1  12      296.91      309.08      8.71 o 
   1   1  12      452.79      446.16     16.73 o 
   2   1  12        6.84        9.41      5.88 o 
   3   1  12        6.48        0.00      8.92 o 
   4   1  12      143.90      151.45     13.38 o 
  -5   2  12       58.56       67.38      5.71 o 
  -4   2  12      141.82      132.36      6.76 o 
  -3   2  12       67.69       79.16      5.41 o 
  -2   2  12        2.95        0.34      2.85 o 
  -1   2  12        9.41       11.10      3.22 o 
   0   2  12      183.67      200.70      6.46 o 
   1   2  12      134.11      141.77     10.96 o 
   2   2  12       27.31       27.75      6.43 o 
   3   2  12       11.31        6.90      5.63 o 
   4   2  12       19.74       11.11      4.46 o 
  -5   3  12       48.00       44.42      4.98 o 
  -4   3  12       28.57       22.63      4.17 o 
  -3   3  12      332.77      336.53      8.95 o 
  -2   3  12       92.17       93.26      6.68 o 
  -1   3  12       15.50       14.92      3.35 o 
   0   3  12        0.37       -0.42      2.56 o 
   1   3  12      782.21      793.66     23.40 o 
   2   3  12      122.50      130.11     10.96 o 
   3   3  12      289.99      294.54     10.68 o 
   4   3  12        1.02       -3.57      3.57 o 
  -5   4  12      120.97      135.76      7.17 o 
  -4   4  12        7.88        7.99      3.53 o 
  -3   4  12        4.39        7.74      3.36 o 
  -2   4  12       20.67       17.79      3.51 o 
  -1   4  12      237.90      246.77      7.46 o 
   0   4  12        5.84        3.23      2.83 o 
   1   4  12       56.29       54.87     18.68 o 
   2   4  12        0.32        1.31      3.62 o 
   3   4  12       26.60       22.99      4.86 o 
  -5   5  12        2.05       -1.50      3.53 o 
  -4   5  12      120.98      119.53      6.68 o 
  -3   5  12      319.56      315.32     12.01 o 
  -2   5  12      158.59      157.50      6.68 o 
  -1   5  12       15.37       10.69      3.25 o 
   0   5  12        1.16       -2.84      2.84 o 
   1   5  12      212.24      219.16     20.63 o 
   2   5  12      235.18      258.85      9.95 o 
   3   5  12      197.62      201.43      9.35 o 
  -5   6  12       30.65       33.37      4.79 o 
  -4   6  12      166.18      173.04      7.68 o 
  -3   6  12       16.75       17.53      3.81 o 
  -2   6  12       26.87       39.77      4.37 o 
  -1   6  12       65.08       60.25      7.89 o 
   0   6  12      203.68      207.75      8.15 o 
   1   6  12       27.85       18.85      5.37 o 
   2   6  12       29.10       27.55      5.93 o 
   3   6  12        1.84        2.44      4.26 o 
  -4   7  12      155.88      169.54      7.63 o 
  -3   7  12       11.93        7.33      3.51 o 
  -2   7  12      117.42      127.47      6.44 o 
  -1   7  12       95.51       99.21      5.86 o 
   0   7  12       71.74       84.19      6.10 o 
   1   7  12       16.30       18.04      4.50 o 
   2   7  12      573.25      580.40     17.73 o 
   3   7  12       30.11       33.04      6.24 o 
  -4   8  12       87.22       80.22      7.07 o 
  -3   8  12        1.02       -0.86      3.64 o 
  -2   8  12        7.11        6.39      3.41 o 
  -1   8  12       35.52       41.80      4.45 o 
   0   8  12      211.64      237.26     13.20 o 
   1   8  12       22.17       23.98      4.99 o 
   2   8  12       34.04       35.16      6.67 o 
  -3   9  12        5.99        8.48      4.24 o 
  -2   9  12       17.54       13.31      4.61 o 
  -1   9  12      143.55      148.00     12.41 o 
   0   9  12      117.03      128.06      7.48 o 
   1   9  12      158.04      167.52     12.67 o 
   2   9  12       61.29       75.76      8.02 o 
  -3  10  12       37.06       41.00      5.68 o 
  -2  10  12       91.20      108.16      8.14 o 
  -1  10  12       70.60       72.36      6.54 o 
   0  10  12       58.04       68.81      7.89 o 
   1  10  12      250.96      265.97     12.16 o 
  -2  11  12        5.29        7.11      5.31 o 
  -1  11  12       70.48       69.61      7.86 o 
   0  11  12       15.65        6.71      4.82 o 
  -3   0  13       52.90       57.12      8.36 o 
  -1   0  13       19.19       22.83      4.92 o 
   1   0  13      371.70      385.34     23.42 o 
   3   0  13       49.59       44.06     12.27 o 
  -4   1  13       20.59       21.62      4.25 o 
  -3   1  13      428.43      431.51     10.44 o 
  -2   1  13        0.47        4.66      3.16 o 
  -1   1  13       48.07       57.96      4.67 o 
   0   1  13      121.59      130.50      9.07 o 
   1   1  13       97.95       92.16      9.65 o 
   2   1  13       43.27       36.40      7.86 o 
   3   1  13      356.16      368.70     17.34 o 
  -4   2  13       75.48       81.46      5.91 o 
  -3   2  13        3.58        1.47      3.33 o 
  -2   2  13        5.92        2.14      3.11 o 
  -1   2  13        0.20       -1.98      2.79 o 
   0   2  13       32.12       40.47      6.10 o 
   1   2  13       94.77       99.52     10.23 o 
   2   2  13       45.00       42.50      8.36 o 
   3   2  13        2.39       -3.53     11.71 o 
  -4   3  13       55.06       65.04      5.43 o 
  -3   3  13       48.38       52.61      5.07 o 
  -2   3  13      173.99      187.47      7.16 o 
  -1   3  13        0.88        3.62      3.10 o 
   0   3  13      154.81      136.95      9.26 o 
   1   3  13        4.21       -0.62      4.95 o 
   2   3  13      553.97      572.24     29.83 o 
  -4   4  13       36.18       48.34      5.08 o 
  -3   4  13       18.59       16.57      3.89 o 
  -2   4  13        7.75        6.33      3.55 o 
  -1   4  13       20.06       17.07      3.59 o 
   0   4  13       79.33       80.24      7.49 o 
   1   4  13        1.60        5.52      5.98 o 
   2   4  13        2.87       -6.13      6.13 o 
  -4   5  13      128.36      118.12      6.89 o 
  -3   5  13       97.92      113.02      6.67 o 
  -2   5  13      183.95      197.87      7.50 o 
  -1   5  13        5.45       11.28      3.53 o 
   0   5  13        3.63        5.86      4.73 o 
   1   5  13      109.90      117.21     11.11 o 
   2   5  13      604.05      626.81     21.99 o 
  -3   6  13        0.20        0.34      3.61 o 
  -2   6  13        5.68        4.56      3.44 o 
  -1   6  13       38.23       38.00      4.37 o 
   0   6  13       12.16        8.09      5.13 o 
   1   6  13       40.85       39.55      5.89 o 
   2   6  13        5.29        6.86      7.25 o 
  -3   7  13      254.94      282.17      9.03 o 
  -2   7  13       28.25       31.57      7.24 o 
  -1   7  13       34.27       37.04      4.48 o 
   0   7  13       17.47       18.78      5.74 o 
   1   7  13      224.16      271.95     13.72 o 
  -2   8  13        2.23        7.28      3.81 o 
  -1   8  13       12.75       11.78      3.74 o 
   0   8  13        1.21       -0.17      3.77 o 
  -2   0  14       43.91       30.78      6.10 o 
   0   0  14       18.63       21.75      8.36 o 
  -3   1  14       18.69       19.18      4.29 o 
  -2   1  14      240.18      253.94      8.36 o 
  -1   1  14       41.66       46.57      4.65 o 
   0   1  14       63.80       64.56      7.29 o 
   1   1  14        0.69       -5.88      5.88 o 
  -3   2  14       45.93       42.38     10.04 o 
  -2   2  14       19.16       22.46      4.17 o 
  -1   2  14       61.62       66.95      5.21 o 
   0   2  14        8.58       13.66      5.52 o 
   1   2  14        1.61        5.02      8.36 o 
  -2   3  14       33.24       29.57      4.49 o 
  -1   3  14      170.64      183.05     12.32 o 
   0   3  14       63.29       68.76      7.89 o 
  -2   4  14        1.20       -2.31      3.46 o 
  -1   4  14       10.96        7.87      3.59 o 
   0   4  14        0.37       -0.28      5.13 o 
  -1   5  14       82.62       96.50     10.04 o 
                                                 
